# Supplementary material for: Prevalence and Risk Factors of Bovine Viral Diarrhea Virus Antibodies in Dairy Herds of Bangladesh
Source: Vet Sci. 2025 Aug 7;12(8):739. doi: 10.3390/vetsci12080739 (PMC12389986; doi:10.3390/vetsci12080739)
Supplement: Supplementary file 1 [file vetsci-12-00739-s001.zip]

Archive with 4 entries (4 files):
- Data_S1_Herd_level_BVD.xlsx
- Data_S2_Cow_level_BVD.xlsx
- Table S1 Univariable association between herd level BVD status and other explanatory variables.pdf
- Table S2 Results of the univariable association between cow-level BVD status and other explanatory variables.pdf
