# Supplementary material for: Prevalence and Risk Factors of Bovine Viral Diarrhea Virus Antibodies in Dairy Herds of Bangladesh
Source: Vet Sci. 2025 Aug 7;12(8):739. doi: 10.3390/vetsci12080739 (PMC12389986; doi:10.3390/vetsci12080739)
Supplement: Supplementary file 1 [file vetsci-12-00739-s001.zip › Data_S1_Herd_level_BVD.xlsx]

## Sheet: Sheet1
Farm	OD	SN	BVD	Herd_size	Lactating	Heifer	Calves	Abortion	Dystocia	Ret_Placenta	Anestrus	Repeat_Breeding	Mastitis	Semen_source	Milk_yield
Sylhet	0.4002	15.9882	1	240	24	122	24	0	0	2	11	9	2	Source 6	224.5
Bagerhat	0.5689	22.7278	1	457	72	66	136	6	0	4	0	4	9	Source 6	527.8
Rajshahi	1.7903	71.5233	0	378	71	46	107	4	0	3	10	2	10	Source 6	301.5
Bogra	2.1535	86.0333	0	376	64	188	274	4	0	20	0	10	20	Source 6	373.5
Barishal	1.5916	63.5851	1	194	37	92	23	3	0	10	0	21	17	Source 6	236.5
Faridpur	0.5121	20.4586	1	242	35	70	100	0	0	0	0	20	2	Source 6	262.5
Chattogram	0.562	22.4522	1	237	31	90	80	0	0	2	0	15	0	Source 6	250
Chattogram	0.7676	30.666	1	1761	500	698	191	0	0	52	37	19	39	Source 6	6400
Jessore	0.5007	20.0032	1	2850	1300	450	1100	8	6	70	12	600	15	Source 6	1000
Sirajganj	1.2486	49.8822	1	6	3	3	0	0	0	0	0	0	1	Source 5	55
Sirajganj	0.6574	26.2634	1	50	22	4	5	0	4	0	4	10	4	Source 5	200
Sirajganj	0.5887	23.5188	1	18	7	10	2	1	0	5	5	2	3	Source 5	120
Sirajganj	0.9968	39.8226	1	20	13	4	3	0	0	0	0	2	4	Source 5	110
Sirajganj	0.3733	14.9135	1	30	13	2	2	1	0	0	0	5	5	Source 5	100
Sirajganj	0.4488	17.9298	1	18	12	2	4	2	0	3	2	1	3	Source 5	80
Sirajganj	0.6877	27.4739	1	13	4	0	1	0	0	0	1	5	5	Source 5	38
Sirajganj	0.4955	19.7954	1	18	10	4	4	2	0	4	2	2	0	Source 5	70
Sirajganj	0.5728	22.8836	1	9	3	1	1	0	0	0	1	1	2	Source 5	43
Sirajganj	0.7337	29.3117	1	12	4	2	1	0	0	0	1	3	0	Source 5	40
Sirajganj	1.1648	46.5343	1	7	4	1	2	0	0	1	2	0	0	Source 5	30
Sirajganj	1.0527	42.0558	1	13	4	0	1	0	0	0	1	5	5	Source 5	38
Sirajganj	1.6674	66.6134	0	21	12	2	1	0	0	1	2	3	4	Source 5	220
Sirajganj	0.2178	8.70121	1	33	5	2	10	1	0	0	2	0	2	Source 5	60
Sirajganj	0.3317	13.2516	1	43	27	6	0	1	0	0	0	3	13	Source 5	220
Sirajganj	0.2797	11.1741	1	33	5	2	10	1	0	0	2	0	2	Source 5	60
Pabna	1.2888	51.4881	1	18	12	2	4	2	0	3	2	1	3	Source 3	80
Pabna	0.7076	28.269	1	30	22	4	4	2	0	4	2	2	4	Source 3	130
Pabna	1.9127	76.4133	0	100	62	18	20	5	0	3	5	7	2	Source 3	220
Pabna	0.8663	34.6091	1	27	16	5	4	2	0	2	2	3	0	Source 3	110
Pabna	1.0406	41.5725	1	60	25	15	20	2	0	3	5	7	3	Source 3	140
Pabna	1.4899	59.5222	1	35	19	8	8	3	0	3	2	1	0	Source 3	125
Pabna	0.7016	28.0292	1	18	10	4	4	2	0	4	2	2	0	Source 3	60
Pabna	1.0323	41.2409	1	40	18	12	10	2	0	3	5	7	2	Source 3	120
Pabna	1.6301	65.1232	1	13	7	3	3	2	0	2	2	3	0	Source 3	50
Pabna	1.8542	74.0761	0	35	17	8	10	4	0	3	5	7	0	Source 3	130
Pabna	0.7159	28.6005	1	32	19	8	5	2	0	3	2	1	0	Source 3	110
Pabna	0.4723	18.8686	1	50	27	13	10	2	0	4	2	2	3	Source 3	200
Pabna	1.2374	49.4347	1	23	11	8	4	5	0	3	5	7	0	Source 3	100
Pabna	0.7172	28.6525	1	80	45	15	20	2	0	2	2	3	5	Source 3	140
Pabna	0.6595	26.3473	1	12	8	2	2	2	0	3	5	7	0	Source 3	95
Pabna	0.3763	15.0334	1	21	9	6	6	3	0	3	2	1	0	Source 3	60
Pabna	1.0943	43.7178	1	17	8	5	4	2	0	4	2	2	0	Source 3	50
Pabna	1.0815	43.2064	1	24	13	6	5	2	0	2	1	4	0	Source 3	110
Bhola	0.8257	32.9871	1	250	40	35	38	2	0	2	1	3	1	Source 6	270
Bhola	1.4274	57.0253	1	230	37	33	32	2	0	3	2	4	3	Source 6	250
Bhola	2.5392	101.442	0	220	35	35	38	5	0	4	6	9	2	Source 6	240
Bhola	1.5662	62.5704	1	250	39	35	38	5	0	5	3	6	4	Source 6	300
Bhola	1.1426	45.6474	1	230	35	33	32	2	0	2	1	3	1	Source 6	270
Bhola	0.8908	35.5879	1	240	32	35	38	2	0	3	2	4	3	Source 6	250
Bhola	1.0639	42.5033	1	240	32	35	38	5	0	4	6	9	2	Source 6	270
Bhola	1.4736	58.871	1	250	35	33	32	5	0	5	3	6	4	Source 6	260
Mymensingh	2.2536	90.0324	0	20	10	3	7	2	0	2	1	3	1	Source 2	90
Mymensingh	0.337	13.4633	1	25	15	4	6	2	0	3	2	4	3	Source 2	100
Mymensingh	0.6403	25.5803	1	70	40	14	16	5	0	4	6	9	2	Source 2	280
Mymensingh	0.8466	33.8221	1	120	50	50	20	5	0	5	3	6	4	Source 2	350
Mymensingh	2.0657	82.5257	0	32	12	12	10	2	0	2	1	3	1	Source 2	250
Mymensingh	2.0425	81.5988	0	70	25	25	20	2	0	3	2	4	3	Source 2	300
Mymensingh	0.5879	23.4869	1	80	40	20	20	5	0	4	6	9	5	Source 2	800
Mymensingh	0.5053	20.187	1	12	7	3	2	5	0	5	3	6	4	Source 2	70
Bhola	1.0104	40.3659	1	250	40	35	38	2	0	2	1	3	1	Source 6	310
Bhola	0.5912	23.6187	1	230	37	33	32	2	0	3	2	4	3	Source 6	320
Bhola	0.5903	23.5828	1	220	35	35	38	5	0	4	6	9	2	Source 6	300
Bhola	1.0497	41.936	1	250	39	35	38	5	0	5	3	6	4	Source 6	340
Bhola	1.2639	50.4934	1	230	35	33	32	2	0	2	1	3	1	Source 6	310
Bhola	1.2795	51.1166	1	240	32	35	38	2	0	3	2	4	3	Source 6	303
Bhola	1.1532	46.0709	1	240	32	35	38	5	0	4	6	9	2	Source 6	305
Bhola	0.9489	37.909	1	250	35	33	32	5	0	5	3	6	4	Source 6	310
Bhola	1.0729	42.8629	1	230	38	35	38	5	0	2	1	3	1	Source 6	320
Chattogram	2.1091	84.2595	0	13	7	2	4	0	0	2	1	2	2	Source 6	56
Chattogram	1.0147	40.5377	1	11	6	2	3	0	0	1	1	2	1	Source 6	90
Chattogram	0.6722	26.8547	1	35	17	8	10	0	0	3	2	3	3	Source 6	153
Chattogram	0.9125	36.4548	1	14	7	3	4	0	0	1	2	1	0	Source 6	49
Chattogram	2.2075	88.1906	0	18	8	4	6	0	0	0	1	1	2	Source 6	56
Chattogram	0.2563	10.2393	1	9	4	3	2	0	0	0	0	0	1	Source 6	24
Satkhira	0.3104	12.4006	1	67	30	12	0	32	0	0	0	10	2	Source 8	300
Satkhira	0.1612	6.44001	1	8	3	1	0	0	0	0	0	1	0	Source 8	30
Satkhira	0.2259	9.02481	1	58	33	2	1	6	5	0	0	8	8	Source 8	500
Satkhira	1.8176	72.614	0	4	2	1	0	2	0	0	0	2	0	Source 8	20
Satkhira	0.2673	10.6788	1	17	5	4	2	0	0	0	0	0	0	Source 8	40
Satkhira	0.2231	8.91295	1	10	3	1	2	0	0	0	0	1	0	Source 8	20
Satkhira	0.54	21.5733	1	13	7	1	0	0	1	0	0	1	0	Source 8	50
Satkhira	0.2761	11.0303	1	8	3	1	0	0	0	0	0	1	0	Source 8	35
Satkhira	0.5408	21.6052	1	13	5	2	0	0	0	0	0	2	0	Source 8	40
Satkhira	0.1865	7.45076	1	6	2	2	0	0	0	0	0	1	0	Source 8	15
Satkhira	0.2991	11.9492	1	7	4	0	0	0	0	0	0	1	0	Source 8	35
Satkhira	0.1047	4.18281	1	14	5	3	0	0	1	0	0	2	1	Source 8	25
Satkhira	0.102	4.07495	1	12	5	2	0	1	0	0	0	1	0	Source 8	30
Satkhira	0.8723	34.8488	1	58	31	8	2	1	0	0	0	2	1	Source 8	375
Satkhira	0.1108	4.42651	1	28	15	2	0	1	0	0	0	5	1	Source 8	110
Satkhira	0.2917	11.6535	1	6	2	1	1	0	0	0	0	0	0	Source 8	15
Satkhira	0.4129	16.4956	1	19	6	4	2	3	1	0	0	5	1	Source 8	40
Satkhira	0.1777	7.0992	1	12	5	1	1	2	0	0	0	2	0	Source 8	30
Rajshahi	0.1047	94.0943	0	360	48	164	110	8	5	10	20	15	15	Source 6	250
Dhaka	0.0557	96.8582	0	1740	720	300	700	15	5	70	35	300	4	Source 1	1000
Mymensingh	0.7082	37.9041	1	700	200	130	370	8	5	10	7	53	4	Source 6	1200
Chattogram	0.0966	94.5511	0	14	7	3	4	1	0	2	1	0	1	Source 6	70
Chattogram	0.1359	92.3344	0	34	15	5	2	2	1	3	2	0	2	Source 6	150
Chattogram	0.079	95.5439	0	80	35	10	20	10	0	15	10	3	3	Source 6	350
Chattogram	0.0804	95.4649	0	20	9	2	1	0	0	1	0	0	2	Source 6	100
Chattogram	0.071	95.9951	0	16	12	2	2	3	0	2	0	0	2	Source 6	100
Chattogram	0.1619	90.8678	0	17	12	2	2	2	0	3	0	2	2	Source 6	80
Chattogram	0.1413	92.0298	0	23	9	2	8	0	0	3	0	0	3	Source 6	50
Chattogram	0.1011	94.2973	0	50	14	10	12	0	0	0	0	0	1	Source 7	140
Chattogram	0.2833	84.0201	0	15	9	3	1	2	0	3	0	3	2	Source 7	100
Chattogram	0.0991	94.4101	0	65	45	7	2	12	0	10	5	10	4	Source 6	300
Chattogram	0.1132	93.6148	0	18	8	1	2	0	0	6	0	3	3	Source 6	80
Chattogram	0.0799	95.4931	0	15	9	3	1	1	0	2	0	1	2	Source 7	80
Chattogram	0.1438	91.8888	0	29	15	7	3	11	0	8	2	4	2	Source 6	180
Chattogram	0.1875	89.4238	0	20	14	4	1	0	0	3	2	0	2	Source 7	130
Chattogram	0.0975	94.5004	0	45	27	6	1	6	1	6	2	0	0	Source 6	250
Chattogram	0.21	88.1547	0	20	10	3	1	0	0	0	0	0	0	Source 6	100
Chattogram	0.1956	88.9669	0	28	17	1	1	0	0	8	0	0	1	Source 7	160
Chattogram	0.0867	95.1096	0	27	8	3	3	1	1	1	1	0	0	Source 5	100
Chattogram	0.1135	93.5979	0	35	17	8	0	5	0	0	3	0	0	Source 6	180
Satkhira	0.168	8.99165	1	10	4	2	2	0	0	0	0	0	0	Source 8	60
Satkhira	0.3441	18.4168	1	5	3	1	0	0	0	1	0	0	1	Source 4	20
Satkhira	0.5233	28.0079	1	14	7	4	2	0	0	0	0	2	0	Source 8	110
Satkhira	0.1709	9.14686	1	42	22	3	9	0	0	2	3	0	1	Source 3	150
Satkhira	0.2364	12.6525	1	5	3	1	1	0	0	0	0	0	0	Source 5	40
Satkhira	1.5493	82.9212	0	5	2	1	2	0	0	0	0	0	0	Source 5	25
Satkhira	0.2273	12.1655	1	29	8	2	4	2	0	5	2	5	3	Source 3	180
Satkhira	0.1607	8.60094	1	55	30	15	10	0	0	5	2	7	1	Source 3	620
Satkhira	0.1775	9.50011	1	21	8	3	3	0	0	0	3	2	2	Source 5	70
Satkhira	0.4297	22.9983	1	10	6	3	2	0	0	0	1	1	0	Source 3	80
Satkhira	0.2556	13.6801	1	9	5	3	1	0	0	0	0	0	0	Source 4	70
Satkhira	0.1363	7.29501	1	9	3	5	1	0	0	0	0	0	0	Source 3	35
Satkhira	0.0964	5.15949	1	9	7	3	1	0	1	0	0	3	0	Source 4	80
Satkhira	0.1896	10.1477	1	15	8	1	4	2	0	0	1	1	2	Source 4	80
Satkhira	1.6528	88.4607	0	9	3	4	0	0	0	0	0	0	1	Source 8	22
Satkhira	1.59	85.0995	0	4	2	1	0	0	0	0	0	2	0	Source 5	8
Satkhira	1.5126	80.957	0	8	2	2	1	0	0	0	1	0	0	Source 5	20
Satkhira	1.4782	79.1158	0	17	5	5	3	1	0	1	1	3	0	Source 5	60
Satkhira	0.4939	26.4344	1	10	5	4	1	0	0	0	0	3	1	Source 5	50
Satkhira	0.216	11.5607	1	8	3	1	4	1	0	0	1	0	0	Source 5	30
Satkhira	0.2746	14.6971	1	22	14	2	5	1	0	0	0	4	0	Source 8	110
Satkhira	0.1425	7.62685	1	6	3	2	1	0	0	0	0	1	0	Source 5	35
Satkhira	0.511	27.3496	1	62	26	7	8	3	0	3	1	0	0	Source 5	290
Satkhira	0.5102	27.3068	1	15	2	2	7	0	0	0	0	0	0	Source 5	36
