# Supplementary material for: Prevalence and Risk Factors of Bovine Viral Diarrhea Virus Antibodies in Dairy Herds of Bangladesh
Source: Vet Sci. 2025 Aug 7;12(8):739. doi: 10.3390/vetsci12080739 (PMC12389986; doi:10.3390/vetsci12080739)
Supplement: Supplementary file 1 [file vetsci-12-00739-s001.zip › Data_S2_Cow_level_BVD.xlsx]

## Sheet: Cow_data
Farm	OD	SN	BVD	Breed	Age	Weight	BCS	Pregnancy	Duration_preg	Repro_Dis	Abortion	Ret_Placenta	Num_Calves	Lact_Stage	Milk_yield	Mastitis
Sylhet	0.0756	4.26432	1	Cross	4.1	305	Normal	No	No	Repeat Breeding	No	No	1	5	7.5	No
Sylhet	0.0711	4.01049	1	Cross	4.11	280	Thin	Yes	5	Repeat Breeding	No	No	1	8	8.5	No
Sylhet	0.0584	3.29413	1	Cross	5	320	Normal	No	No	Anestrus	No	No	2	6	8.9	No
Sylhet	0.0672	3.79051	1	Cross	4.1	325	Normal	No	No	No	No	No	2	4	8.6	No
Sylhet	0.0804	4.53507	1	Cross	5.4	320	Normal	Yes	6	No	No	Yes	2	9	10.8	Yes
Sylhet	0.1068	6.0242	1	Cross	3.71	352	Normal	No	No	No	No	No	1	3.5	9	No
Sylhet	0.1044	5.88882	1	Cross	3.3	170	Thin	No	No	No	No	No	1	3	7	No
Sylhet	0.0934	5.26835	1	Cross	5.2	312	Normal	No	No	Repeat Breeding	No	No	2	4.5	11	Yes
Sylhet	0.0793	4.47302	1	Cross	3.2	365	Normal	No	No	No	No	No	1	1.5	8	No
Sylhet	0.0603	3.4013	1	Cross	4.1	360	Normal	No	No	No	No	No	1	3	10	No
Sylhet	0.0887	5.00324	1	Cross	4.3	318	Normal	No	No	Repeat Breeding	No	No	1	5.5	8.5	No
Sylhet	0.0712	4.01613	1	Cross	15.1	330	Normal	Yes	2	Anestrus	Yes	Yes	6	7	12.4	Yes
Sylhet	0.0773	4.36021	1	Cross	3.9	347	Normal	No	No	No	No	No	2	2	10.2	No
Sylhet	0.2138	12.0597	1	Cross	4.1	345	Normal	No	No	Repeat Breeding	No	No	1	5	10.2	No
Sylhet	0.0921	5.19503	1	Cross	10.8	310	Normal	Yes	3	No	No	No	3	6.5	17.5	No
Sylhet	0.0875	4.93556	1	Cross	4.8	315	Normal	Yes	4	No	No	No	1	7.5	10.3	No
Sylhet	0.083	4.68173	1	Cross	13.1	270	Normal	Yes	6	No	Yes	Yes	5	9	10.5	No
Sylhet	0.0564	3.18132	1	Cross	12.9	240	Thin	No	No	No	No	No	5	4	15.5	No
Sylhet	0.0615	3.46899	1	Cross	7.1	332	Normal	Yes	7	No	No	No	2	9	10	No
Sylhet	0.071	4.00485	1	Cross	12.9	310	Normal	No	No	No	No	No	5	1.4	15.5	No
Sylhet	0.1598	9.01374	1	Cross	10.3	312	Normal	No	No	No	No	Yes	5	2	14	No
Sylhet	0.184	10.3788	1	Cross	5.4	355	Normal	Yes	2	No	No	No	2	5	9.6	No
Sylhet	0.1008	5.68576	1	Cross	15.9	280	Normal	Yes	5	No	Yes	Yes	6	8	15.5	No
Sylhet	0.3388	19.1105	1	Cross	9.1	305	Normal	No	No	No	No	No	4	3	11.5	No
Sylhet	0.0877	4.94684	1	Cross	9.6	350	Normal	Yes	2	No	Yes	No	4	6	13.5	Yes
Sylhet	0.0685	3.86383	1	Cross	4.4	290	Normal	Yes	2	No	No	No	1	5	7.5	No
Sylhet	0.0682	3.84691	1	Cross	4.2	260	Normal	Yes	6	No	No	No	1	9	7.03	No
Sylhet	0.0577	3.25465	1	Cross	3.4	265	Normal	Yes	3	No	No	No	1	6.5	11.04	No
Sylhet	0.1344	7.58101	1	Cross	5.4	290	Normal	Yes	8	No	No	No	2	9	9.6	No
Sylhet	0.3622	20.4304	1	Cross	4.11	345	Normal	Yes	3	No	No	No	2	7	11	No
Sylhet	0.0571	3.2208	1	Cross	8.7	320	Normal	No	No	Repeat Breeding	No	No	3	4	10.5	No
Sylhet	1.2925	72.9052	0	Cross	4.1	342	Normal	Yes	3	No	No	No	2	6	10.5	No
Sylhet	0.0631	3.55924	1	Cross	4.1	355	Normal	Yes	4	No	No	No	2	7	10	No
Sylhet	0.0628	3.54232	1	Cross	7.9	310	Normal	Yes	3	No	No	No	3	7	15.5	No
Sylhet	0.0583	3.28849	1	Cross	7.3	390	Normal	Yes	4	No	No	No	2	6	12.5	No
Sylhet	0.089	5.02017	1	Cross	4.2	270	Normal	Yes	5	No	No	No	1	8	10.5	No
Sylhet	0.0993	5.60115	1	Cross	4.1	240	Thin	No	No	Repeat Breeding	No	No	2	5	11.04	No
Sylhet	0.1217	6.86465	1	Cross	7.1	321	Normal	Yes	4	No	No	No	3	7	8	No
Sylhet	0.0848	4.78326	1	Cross	6.11	280	Normal	No	No	No	No	No	2	3.5	18.5	No
Sylhet	0.063	3.5536	1	Cross	6.8	290	Normal	No	No	No	No	No	2	4.5	8.2	No
Sylhet	0.0673	3.79615	1	Cross	4.7	390	Normal	Yes	3	No	No	No	1	7	9.4	No
Sylhet	0.0576	3.24901	1	Cross	4.1	333	Normal	Yes	2	No	No	No	2	5	11	No
Sylhet	0.0744	4.19663	1	Cross	3.9	342	Normal	No	No	No	No	No	2	2	10.2	No
Sylhet	0.0699	3.9428	1	Cross	5.11	350	Normal	No	No	No	No	No	3	2.5	7.23	No
Sylhet	0.0633	3.57052	1	Cross	4.5	315	Normal	Yes	3	No	No	No	1	6	9.2	No
Sylhet	0.0917	5.17246	1	Cross	4.5	310	Normal	No	No	Anestrus	No	No	1	6.5	8.5	No
Sylhet	0.1287	7.2595	1	Cross	5.11	320	Normal	No	No	No	No	No	3	1.5	7.03	No
Sylhet	0.1064	6.00164	1	Cross	5.9	300	Normal	No	No	No	No	No	2	1	12.5	No
Sylhet	0.1239	6.98875	1	Cross	5.1	310	Normal	Yes	4	No	No	No	1	8	13.5	No
Sylhet	0.0679	3.82999	1	Cross	5.1	312	Normal	No	No	No	No	No	2	1	10.4	No
Sylhet	0.0599	3.37874	1	Cross	4.9	300	Normal	No	No	No	No	No	2	3	9.5	Yes
Sylhet	0.0758	4.2756	1	Cross	4.1	330	Normal	No	No	No	No	No	1	3.5	8.5	No
Chattogram	0.1161	6.54878	1	Indigenous	7	170	Thin	No	No	Anestrus	No	No	2	8	1.5	No
Chattogram	0.9318	52.5594	1	Indigenous	4	160	Thin	No	No	Anestrus	No	No	1	4	1.7	No
Chattogram	0.153	8.63017	1	Indigenous	6	185	Thin	Yes	5	No	No	No	2	9	2	No
Chattogram	0.8624	48.6448	1	Indigenous	6	173	Thin	No	No	Repeat Breeding	No	No	1	3	1.5	No
Chattogram	0.1486	8.38198	1	Indigenous	6	130	Thin	No	No	No	No	Yes	3	3	1.5	No
Chattogram	0.1277	7.20309	1	Indigenous	7	173	Thin	Yes	8	No	No	No	2	9	1.8	No
Chattogram	0.0904	5.09913	1	Indigenous	4	170	Thin	No	No	No	No	No	1	2	2	No
Chattogram	0.114	6.43032	1	Indigenous	7	190	Thin	No	No	Repeat Breeding	No	No	2	8	1.5	No
Chattogram	0.4419	24.926	1	Indigenous	7	180	Thin	No	No	No	No	No	4	5	1.5	Yes
Chattogram	0.0749	4.22484	1	Indigenous	7	160	Thin	Yes	4	No	Yes	No	9	8	1.5	No
Chattogram	0.1141	6.43597	1	Indigenous	5	150	Thin	No	No	Repeat Breeding	No	No	2	4	1.5	No
Chattogram	0.0893	5.03709	1	Indigenous	7	170	Thin	No	No	Anestrus	No	No	2	5	1.7	No
Chattogram	0.1317	7.42872	1	Indigenous	7	210	Thin	Yes	4	Anestrus	No	No	2	7	1.7	No
Chattogram	0.4754	26.8156	1	Indigenous	6	165	Thin	No	No	No	No	No	2	4	1.5	No
Chattogram	0.0832	4.25075	1	Indigenous	6	193	Thin	Yes	8	No	No	No	2	8	2	No
Chattogram	0.0694	3.5457	1	Indigenous	6	155	Thin	No	No	Repeat Breeding	No	No	2	3	1.6	No
Chattogram	0.075	3.83181	1	Indigenous	4	150	Thin	No	2	No	No	No	1	5	1.5	No
Chattogram	0.0765	3.90844	1	Indigenous	6	158	Thin	No	No	Repeat Breeding	No	Yes	2	2	2	No
Chattogram	0.4479	22.8836	1	Indigenous	6	180	Thin	No	No	No	No	No	4	1	1.5	Yes
Chattogram	0.5444	27.8138	1	Indigenous	5	175	Thin	No	No	No	No	No	2	1	1.5	No
Chattogram	0.2053	10.4889	1	Indigenous	6	180	Thin	Yes	7	No	No	No	2	3	1.4	No
Chattogram	0.3202	16.3593	1	Indigenous	5	140	Thin	No	No	No	No	No	2	4	1.5	No
Chattogram	0.8135	41.5624	1	Indigenous	6	163	Thin	No	2	No	No	No	2	6	1.38	No
Chattogram	0.0815	4.1639	1	Indigenous	7	190	Thin	No	No	No	No	No	3	2	1.5	No
Chattogram	0.09	4.59817	1	Indigenous	6	170	Thin	No	No	Anestrus	No	No	2	3	1.6	No
Chattogram	4.6919	239.713	0	Indigenous	8	183	Thin	No	No	Repeat Breeding	No	No	3	4	1.5	No
Chattogram	0.1913	9.77367	1	Indigenous	5	173	Thin	Yes	4	No	No	No	2	7	1.5	No
Chattogram	0.232	11.8531	1	Indigenous	6	170	Thin	No	No	No	No	No	3	1	2	No
Chattogram	0.16	8.17453	1	Indigenous	7	220	Thin	Yes	3	No	No	No	4	7	2	Yes
Chattogram	0.0874	4.46533	1	Indigenous	4	174	Thin	Yes	5	Repeat Breeding	No	No	1	8	2	No
Chattogram	1.2493	63.8277	1	Indigenous	5	165	Thin	Yes	4	No	No	No	1	8	1.4	No
Chattogram	0.0995	5.08353	1	Indigenous	4	182	Thin	No	No	No	No	No	1	2	1.5	No
Chattogram	0.1759	8.98687	1	Indigenous	7	185	Thin	Yes	6	No	No	No	3	9	1.5	No
Chattogram	0.1532	7.82711	1	Indigenous	4	170	Thin	No	No	Anestrus	No	No	1	4	1.35	No
Chattogram	0.2971	15.1791	1	Indigenous	6	160	Thin	No	No	Anestrus	No	No	1	5	1.42	No
Chattogram	0.8034	41.0463	1	Indigenous	4	153	Thin	No	No	Anestrus	No	No	1	7	1.5	No
Chattogram	0.1573	8.03658	1	Indigenous	5	165	Thin	No	No	Repeat Breeding	No	No	1	4	1.5	No
Chattogram	1.1354	58.0085	1	Indigenous	4	166	Thin	No	No	No	No	No	1	2	1.6	No
Bagerhat	0.6488	33.1477	1	Indigenous	8	352	Normal	No	No	No	No	No	2	4	7.6	No
Bagerhat	0.0669	3.41797	1	Indigenous	13	490	Normal	Yes	3	No	No	Yes	4	7	6.3	No
Bagerhat	0.1033	5.27768	1	Indigenous	9	476	Normal	No	4	No	No	No	3	8	5	No
Bagerhat	0.0632	3.22894	1	Indigenous	7	410	Normal	No	No	No	No	No	2	2	6.7	No
Bagerhat	0.0655	3.34645	1	Indigenous	14	415	Normal	Yes	7	No	No	Yes	4	10	7.3	No
Bagerhat	0.2826	14.4383	1	Indigenous	7.3	405	Normal	No	No	Anestrus	No	No	2	4	12	No
Bagerhat	0.0579	2.95816	1	Indigenous	12	355	Normal	Yes	3	No	No	No	5	7	10.6	Yes
Bagerhat	0.0522	2.66694	1	Indigenous	6.4	362	Normal	No	No	Repeat Breeding	No	No	2	4	1.5	Yes
Bagerhat	0.0536	2.73847	1	Indigenous	6.9	465	Normal	No	No	No	No	No	2	3	4.6	No
Bagerhat	0.0688	3.51505	1	Indigenous	8.6	478	Normal	No	No	Repeat Breeding	No	No	3	5	3.8	No
Bagerhat	0.0795	4.06172	1	Indigenous	8.2	446	Normal	No	No	No	No	No	3	3	5.5	No
Bagerhat	0.0579	2.95816	1	Indigenous	14	475	Normal	No	3	No	No	Yes	5	7	7	No
Bagerhat	0.0578	2.95305	1	Indigenous	6	408	Normal	Yes	2	Repeat Breeding	No	No	1	5	7.5	No
Bagerhat	0.0586	2.99392	1	Indigenous	8	340	Normal	No	6	Repeat Breeding	No	No	2	9	5.4	No
Bagerhat	0.0647	3.30557	1	Indigenous	7.4	408	Normal	No	No	No	No	No	2	2	14.7	No
Bagerhat	0.0542	2.76912	1	Indigenous	8	418	Normal	Yes	2	No	No	No	2	5	2.1	No
Bagerhat	0.0733	3.74496	1	Indigenous	8.2	435	Normal	Yes	6	No	No	No	1	9	9.4	No
Bagerhat	0.1683	8.59858	1	Indigenous	7.6	360	Normal	No	No	Repeat Breeding	No	No	2	2	5.4	No
Bagerhat	1.1099	56.7057	1	Indigenous	8.2	398	Normal	No	No	No	No	No	2	4	11.3	No
Bagerhat	0.0532	2.71803	1	Indigenous	9	458	Normal	No	No	Anestrus	No	No	3	5	13.1	Yes
Bagerhat	0.0906	4.62882	1	Indigenous	7	432	Normal	No	No	No	No	No	2	2	6.9	No
Bagerhat	0.0626	3.19828	1	Indigenous	9.3	338	Normal	Yes	7	No	No	No	4	10	6.1	No
Bagerhat	0.0673	3.43841	1	Indigenous	9	342	Normal	No	No	No	No	No	3	2	1.2	Yes
Bagerhat	0.0617	3.1523	1	Indigenous	7	484	Normal	No	3	No	No	No	2	7	1	Yes
Bagerhat	0.2566	13.1099	1	Indigenous	7.6	472	Normal	No	No	Repeat Breeding	No	No	2	3	5	No
Bagerhat	0.0718	3.66832	1	Indigenous	8.6	468	Normal	No	6	Repeat Breeding	No	No	3	9	6.2	No
Bagerhat	0.5671	28.9736	1	Indigenous	14	462	Normal	No	5	Anestrus	No	No	5	8	4	No
Bagerhat	0.0808	4.12814	1	Indigenous	9	392	Normal	Yes	4	No	No	No	3	8	7	No
Bagerhat	0.0646	3.30046	1	Indigenous	8.6	380	Normal	No	No	Repeat Breeding	No	No	3	1	8.4	No
Bagerhat	0.0625	3.19317	1	Indigenous	8	445	Normal	No	3	No	No	No	3	7	7.4	No
Bagerhat	0.0677	3.45885	1	Indigenous	7	452	Normal	No	No	No	No	No	2	2	4.3	No
Bagerhat	0.0866	4.42446	1	Indigenous	7.6	477	Normal	No	No	No	No	No	2	4	12	No
Bagerhat	0.066	3.37199	1	Indigenous	6.3	380	Normal	No	No	No	No	No	2	3	5.8	No
Bagerhat	0.0612	3.12676	1	Indigenous	3	402	Normal	No	No	No	No	No	2	4	3.4	No
Bagerhat	0.0567	2.89685	1	Indigenous	7	450	Normal	Yes	3	Repeat Breeding	No	No	2	7	6	No
Bagerhat	0.0649	3.31579	1	Indigenous	6	403	Normal	No	3	No	No	No	2	7	8.1	No
Bagerhat	0.0663	3.38732	1	Indigenous	7	370	Normal	No	No	Repeat Breeding	No	No	2	5	8	No
Bagerhat	0.0656	3.35156	1	Indigenous	8	426	Normal	No	No	No	No	No	3	2	1.7	No
Bagerhat	0.0707	3.61212	1	Indigenous	16	372	Normal	No	No	No	No	No	6	3	9.2	No
Bagerhat	0.7657	39.1202	1	Indigenous	6.2	360	Normal	No	No	Anestrus	No	No	1	5	6.3	No
Bagerhat	0.0713	3.64277	1	Indigenous	7	375	Normal	No	No	No	No	No	2	2	7.2	No
Bagerhat	0.0667	3.40776	1	Indigenous	8	519	Normal	Yes	7	No	No	No	2	10	1.6	Yes
Faridpur	0.0576	2.94283	1	Cross	6.8	300	Normal	No	No	No	No	No	3	4	6.41	No
Faridpur	1.1249	57.472	1	Cross	4	265	Normal	No	No	No	No	No	1	3	5.54	No
Faridpur	0.4043	20.656	1	Cross	5	295	Normal	Yes	4	No	No	No	1	8	7.6	No
Faridpur	0.3829	19.5627	1	Cross	4	221	Thin	No	No	No	No	No	1	2	6.06	No
Faridpur	0.0623	3.18296	1	Cross	7.9	320	Normal	Yes	7	No	No	No	3	10	5	No
Faridpur	0.0813	4.15368	1	Cross	5	340	Normal	No	No	Anestrus	No	No	1	4	5	No
Faridpur	0.185	9.4518	1	Cross	6	380	Normal	Yes	3	No	No	No	2	7	6.5	No
Faridpur	0.1565	7.99571	1	Cross	5	320	Normal	No	No	Repeat Breeding	No	No	1	4	5	No
Faridpur	0.0542	2.76912	1	Cross	13.4	370	Normal	No	No	No	No	No	6	3	7	Yes
Faridpur	0.0534	2.72825	1	Cross	7.7	377	Normal	No	No	Repeat Breeding	No	No	3	5	6.84	No
Faridpur	0.0558	2.85087	1	Cross	8.1	356	Normal	No	No	No	No	No	4	3	7.5	No
Faridpur	0.0653	3.33623	1	Cross	7.8	350	Normal	Yes	3	No	No	No	3	7	7.6	No
Faridpur	0.1819	9.29341	1	Cross	17.5	360	Normal	No	No	Repeat Breeding	No	Yes	7	4	6.06	Yes
Faridpur	0.0806	4.11792	1	Cross	10.11	390	Normal	Yes	6	Repeat Breeding	No	No	4	9	8.37	No
Faridpur	0.8416	42.998	1	Indigenous	4	192	Thin	No	No	No	No	No	1	2	6.06	No
Faridpur	1.0145	51.8316	1	Cross	6.1	380	Normal	No	No	No	No	No	3	4	6.97	No
Faridpur	0.0651	3.32601	1	Cross	4.8	320	Normal	Yes	6	No	No	No	1	9	6.81	No
Faridpur	0.0895	4.57263	1	Cross	4.11	330	Normal	No	No	Repeat Breeding	No	No	2	2	6.11	No
Faridpur	0.0976	4.98646	1	Cross	6	380	Normal	No	No	No	No	No	3	4	6.82	No
Faridpur	0.1117	5.70684	1	Cross	8	360	Normal	No	No	Anestrus	No	No	3	5	7.77	No
Faridpur	0.0832	4.25075	1	Cross	4.7	400	Normal	No	No	No	No	No	2	2	8.24	No
Faridpur	0.0582	2.97348	1	Cross	6.8	423	Normal	Yes	7	No	No	No	3	10	6.5	No
Faridpur	0.0746	3.81137	1	Cross	6.7	394	Normal	No	No	No	No	No	3	2	7	No
Faridpur	0.0873	4.46023	1	Cross	7.11	410	Normal	Yes	3	No	No	No	3	7	5.46	No
Faridpur	0.1598	8.16431	1	Cross	7.6	420	Normal	No	No	Repeat Breeding	No	No	4	3	6.8	No
Faridpur	0.0992	5.06821	1	Cross	9.8	400	Normal	Yes	6	Repeat Breeding	No	No	5	9	5.74	Yes
Faridpur	0.0906	5.48592	1	Indigenous	5	187	Thin	Yes	5	Anestrus	No	No	1	8	5.46	No
Faridpur	0.1513	9.16137	1	Cross	7.3	310	Normal	No	No	No	No	No	3	2	6.61	No
Faridpur	0.2115	12.8065	1	Cross	7	290	Normal	No	No	Repeat Breeding	No	No	3	1	6.31	No
Faridpur	0.0943	5.70996	1	Cross	7.7	330	Normal	Yes	3	No	No	No	3	7	5.86	No
Faridpur	0.1071	6.48501	1	Cross	6.6	370	Normal	No	No	No	No	No	2	2	7	No
Faridpur	0.0813	4.9228	1	Indigenous	4.5	210	Thin	No	No	No	No	No	1	4	6.61	No
Faridpur	0.1057	6.40024	1	Cross	6.3	410	Normal	No	No	No	No	No	2	3	7	No
Faridpur	0.1392	8.4287	1	Cross	8	380	Normal	No	No	No	No	No	3	4	5	No
Faridpur	0.0979	5.92794	1	Cross	9	345	Normal	No	No	Repeat Breeding	No	No	5	2	6.37	No
Faridpur	0.1249	7.56282	1	Cross	13.5	390	Normal	Yes	3	No	No	Yes	6	7	9.01	Yes
Faridpur	0.0528	3.19709	1	Cross	5.2	224	Thin	No	No	Repeat Breeding	No	No	2	5	6.05	No
Faridpur	0.1773	10.7357	1	Cross	4	332	Normal	No	No	No	No	No	1	2	8	No
Faridpur	0.1547	9.36724	1	Cross	5	380	Normal	No	No	No	No	No	1	3	6	No
Chattogram	1.5722	95.1983	0	Cross	6.7	350	Normal	Yes	2	Anestrus	No	No	3	5	12	No
Chattogram	1.2267	74.2779	0	Cross	9.5	349	Normal	Yes	4	Anestrus	No	No	5	8	14	No
Chattogram	0.1729	10.4693	1	Cross	2.2	368	Normal	Yes	5	Anestrus	No	No	1	8	14	No
Chattogram	0.671	40.6297	1	Cross	4.3	340	Normal	Yes	3	Anestrus	No	No	1	7	8	No
Chattogram	0.4512	27.3206	1	Cross	5.2	371	Normal	No	No	No	Yes	No	2	2	12	No
Chattogram	0.0867	5.24977	1	Cross	11.2	369	Normal	No	No	Repeat Breeding	Yes	No	6	2	12.6	No
Chattogram	1.555	94.1568	0	Cross	4.2	400	Normal	Yes	2	Anestrus	No	No	1	5	9	No
Chattogram	0.1584	9.59128	1	Cross	5.3	408	Normal	No	No	No	No	No	2	2	10	No
Chattogram	0.3748	22.6945	1	Cross	9.4	325	Normal	Yes	3	Anestrus	No	No	4	6	12	No
Chattogram	1.6332	98.8919	0	Cross	5.5	362	Normal	Yes	3	Anestrus	No	No	2	6	11.3	No
Chattogram	0.2215	13.4121	1	Cross	4.2	365	Normal	Yes	2	Anestrus	No	No	1	5	7	No
Chattogram	0.1318	7.98062	1	Cross	4.11	371	Normal	No	No	No	Yes	No	1	3	7.5	No
Chattogram	1.8718	113.339	0	Cross	5.11	380	Normal	Yes	4	Anestrus	No	No	2	7	10.3	No
Chattogram	0.4396	26.6182	1	Cross	7.1	385	Normal	No	No	No	No	No	3	2	13	No
Chattogram	0.0927	5.61308	1	Cross	7.9	395	Normal	Yes	4	Anestrus	No	No	3	8	14	No
Chattogram	1.0575	64.0327	1	Cross	12.9	258	Normal	Yes	4	Anestrus	No	No	7	9	12	Yes
Chattogram	1.123	67.9988	0	Cross	4.1	380	Normal	Yes	4	Anestrus	No	No	1	8	9	No
Chattogram	0.6376	38.6073	1	Cross	13.8	268	Normal	No	No	No	No	Yes	7	2	13	No
Chattogram	0.2774	16.7968	1	Cross	10.6	272	Normal	Yes	3	Anestrus	No	No	5	7	12.6	No
Chattogram	0.2404	14.5565	1	Cross	12.1	285	Normal	No	No	Repeat Breeding	No	No	6	2	12.7	No
Chattogram	0.234	14.1689	1	Cross	13.2	302	Normal	Yes	2	Anestrus	No	Yes	8	5	12.92	No
Chattogram	1.2992	78.6679	0	Cross	4.9	374	Normal	No	No	No	No	No	1	3	8.3	No
Chattogram	1.3452	81.4532	0	Cross	7.6	360	Normal	No	No	No	No	No	3	3	10.5	No
Chattogram	0.3049	18.462	1	Cross	15.1	271	Normal	Yes	4	Anestrus	No	Yes	8	7	12.95	No
Chattogram	0.4404	26.6667	1	Cross	12.2	285	Normal	No	No	Repeat Breeding	No	No	6	2	12.98	No
Chattogram	1.2263	74.2537	0	Cross	5.2	380	Normal	Yes	2	Anestrus	No	No	2	5	8.85	No
Chattogram	0.5903	35.7433	1	Cross	5.2	420	Normal	Yes	2	Anestrus	No	No	2	6	8.4	No
Chattogram	0.0885	5.35877	1	Cross	8.6	397	Normal	Yes	2	Anestrus	No	No	4	6	12.5	No
Chattogram	0.1155	6.99364	1	Cross	4.3	395	Normal	No	No	No	No	No	1	1.5	8	No
Chattogram	1.7024	103.082	0	Cross	5.3	408	Normal	No	No	No	No	No	2	2	9.6	No
Chattogram	0.3879	23.4877	1	Cross	6.7	382	Normal	No	No	No	No	No	3	3	12	No
Chattogram	0.744	45.05	1	Cross	13.5	252	Normal	No	No	No	No	No	8	4	12	Yes
Chattogram	1.6353	99.0191	0	Cross	8.6	361	Normal	No	No	No	No	No	4	2	9.8	No
Chattogram	1.0848	65.6857	1	Cross	5.2	371	Normal	Yes	3	Anestrus	No	No	2	7	9.6	No
Chattogram	0.3676	22.2585	1	Cross	10.8	398	Normal	Yes	2	Anestrus	No	No	5	6	12	No
Chattogram	1.6728	101.29	0	Cross	12.7	261	Normal	No	No	Repeat Breeding	No	No	6	2	12	No
Chattogram	0.3116	18.8677	1	Cross	11.8	298	Normal	No	No	Repeat Breeding	No	No	4	2	12.6	No
Chattogram	1.7532	106.158	0	Cross	4.9	397	Normal	No	No	No	No	No	1	3	7.99	No
Chattogram	0.2017	12.2131	1	Cross	14.8	262	Normal	Yes	2	Anestrus	No	No	7	7	13.4	No
Chattogram	0.2705	16.379	1	Cross	7.6	400	Normal	No	No	No	No	No	4	1.5	12.92	No
Chattogram	0.1376	8.33182	1	Cross	6.11	410	Normal	No	No	No	No	No	3	2.5	12.5	No
Chattogram	1.7996	108.968	0	Cross	6.1	402	Normal	Yes	4	Anestrus	No	No	3	8	13.7	No
Chattogram	0.2688	16.2761	1	Cross	12.1	220	Thin	No	No	Repeat Breeding	No	No	6	2	12.6	No
Chattogram	1.4059	85.1287	0	Cross	8.4	315	Normal	Yes	2	Anestrus	No	No	4	6	12	No
Chattogram	2.1973	133.049	0	Cross	4.2	378	Normal	No	No	No	No	No	1	3	9.5	No
Chattogram	1.4907	90.2634	0	Cross	4.6	270	Normal	No	No	No	No	No	1	3	7.5	No
Chattogram	0.2598	15.7311	1	Cross	12.7	395	Normal	No	No	Repeat Breeding	No	No	6	2	13	No
Chattogram	0.363	21.98	1	Cross	8.6	410	Normal	No	No	Repeat Breeding	No	No	4	3	15	No
Chattogram	1.3491	81.6894	0	Cross	5.6	365	Normal	No	No	No	No	No	2	4	12.5	No
Chattogram	1.7891	108.332	0	Cross	6.2	371	Normal	Yes	3	Anestrus	No	No	3	7	10.5	No
Chattogram	1.4241	86.2307	0	Cross	7.6	360	Normal	No	No	No	No	No	4	2	15	No
Chattogram	0.4667	28.2592	1	Cross	14.2	285	Normal	No	No	Repeat Breeding	No	No	8	1	12.4	No
Chattogram	0.3471	21.0173	1	Cross	12.1	298	Normal	Yes	2	Anestrus	No	No	7	5	16	No
Chattogram	0.5142	31.1353	1	Cross	12.3	367	Normal	No	No	Repeat Breeding	No	No	6	2	15	No
Chattogram	0.1195	7.23585	1	Cross	10	357	Normal	Yes	2	Anestrus	No	No	5	6	16	No
Chattogram	0.1989	12.0436	1	Cross	10.3	380	Normal	No	No	Repeat Breeding	No	No	5	2	12	No
Chattogram	0.1437	8.70118	1	Cross	6.4	400	Normal	Yes	3	Anestrus	No	No	3	7	12.68	No
Chattogram	0.0948	5.74024	1	Cross	9.5	440	Normal	Yes	2	Anestrus	No	No	5	6	12.6	No
Chattogram	0.224	13.5634	1	Cross	11.6	271	Normal	No	No	No	No	No	6	4	12.4	No
Chattogram	0.4483	27.145	1	Cross	13.7	249	Thin	Yes	2	Anestrus	No	No	7	6	11.5	No
Chattogram	0.352	21.314	1	Cross	10.7	220	Thin	No	No	Repeat Breeding	No	No	5	2	12.5	No
Chattogram	1.0075	61.0052	1	Cross	12.8	295	Normal	No	No	Anestrus	No	No	6	3	12.6	No
Chattogram	0.1021	6.18226	1	Cross	10.6	301	Thin	No	No	No	No	No	5	1	12.68	No
Chattogram	0.8223	49.7911	1	Cross	5.2	380	Normal	Yes	3	Anestrus	No	No	2	7	12.4	No
Chattogram	0.274	16.591	1	Cross	11.6	350	Normal	No	No	No	No	No	6	2	12.68	No
Chattogram	0.1103	6.67878	1	Cross	5.6	398	Normal	No	No	No	No	No	2	2	12.3	No
Chattogram	0.1193	7.22374	1	Cross	7.6	394	Normal	Yes	2	Anestrus	No	No	3	6	10.3	No
Chattogram	0.2142	12.97	1	Cross	8.5	393	Normal	Yes	2	Anestrus	No	No	4	6	9.8	No
Chattogram	1.6896	102.307	0	Cross	9.6	387	Normal	No	No	No	No	No	4	2	12.7	No
Chattogram	1.4593	88.3621	0	Cross	7.6	360	Normal	No	No	No	No	No	3	3	12.68	No
Chattogram	0.1197	7.24796	1	Cross	8.1	362	Normal	No	No	No	No	No	4	3	12.62	No
Chattogram	0.3704	22.4281	1	Cross	7.6	235	Thin	Yes	3	Anestrus	No	No	3	7	12.6	No
Chattogram	0.0739	4.47472	1	Cross	9.6	368	Normal	No	No	No	No	No	4	2	12.65	No
Chattogram	0.3278	19.8486	1	Cross	7.4	430	Normal	No	No	No	No	No	3	3	12.6	No
Chattogram	0.4233	25.6312	1	Cross	9.4	425	Normal	Yes	2	Anestrus	No	No	2	6	12.62	No
Chattogram	0.177	10.7175	1	Cross	12.6	238	Thin	Yes	2	Anestrus	No	No	6	7	13.1	No
Chattogram	1.7813	107.859	0	Cross	10.7	290	Normal	No	No	Repeat Breeding	No	No	5	2	11.5	No
Chattogram	0.2171	13.1456	1	Cross	9.6	350	Normal	No	No	No	No	No	4	3	12	No
Chattogram	0.4824	29.2098	1	Cross	10.9	355	Normal	No	No	Repeat Breeding	No	No	5	2	12.4	No
Chattogram	1.5265	64.2304	1	Cross	12.6	368	Normal	No	No	Repeat Breeding	No	No	6	2	12.42	No
Chattogram	0.1986	8.35648	1	Cross	11.6	369	Normal	No	No	No	No	No	5	1.5	12.62	Yes
Chattogram	0.5679	23.8955	1	Cross	9.6	375	Normal	Yes	1	Anestrus	No	No	4	4	12.6	No
Chattogram	1.4098	59.32	1	Cross	4.1	400	Normal	Yes	2	Anestrus	No	No	1	6	7.8	No
Chattogram	1.5275	64.2725	1	Cross	8.8	397	Normal	Yes	2	Anestrus	No	No	4	7	12.65	No
Chattogram	0.1367	5.75191	1	Cross	10.9	395	Normal	Yes	2	Anestrus	No	No	5	5	12.68	No
Chattogram	0.2011	8.46167	1	Cross	11.8	385	Normal	Yes	3	Anestrus	No	No	6	7	12.52	No
Chattogram	0.1765	7.42658	1	Cross	8.7	368	Normal	Yes	2	Anestrus	No	No	4	8	12.6	No
Chattogram	0.1203	5.06185	1	Cross	7.4	410	Normal	No	No	No	No	No	3	3	12.4	No
Chattogram	1.7383	73.1423	0	Cross	5.7	395	Normal	No	No	No	No	No	2	2	12	No
Chattogram	0.1185	4.98611	1	Cross	8.1	408	Normal	No	No	No	No	No	4	2	11.3	No
Chattogram	0.2218	9.33266	1	Cross	8.6	325	Normal	Yes	2	Anestrus	No	No	4	6	12.5	No
Chattogram	0.0724	3.04637	1	Cross	9.6	328	Normal	Yes	2	Anestrus	No	No	5	5	12.68	No
Chattogram	1.7115	72.0146	0	Cross	8.6	340	Normal	Yes	1	Anestrus	No	No	4	5	13	No
Chattogram	1.4643	61.6132	1	Cross	5.6	348	Normal	Yes	1	Anestrus	No	No	2	4	14	No
Chattogram	0.3402	14.3146	1	Cross	8.8	351	Normal	No	No	No	No	No	4	2	15	No
Chattogram	1.3978	58.8151	1	Cross	10.1	368	Normal	No	No	No	No	No	5	3	14	No
Chattogram	0.1144	4.8136	1	Cross	12.6	398	Normal	No	No	Repeat Breeding	No	No	6	2	12	No
Chattogram	0.1765	7.42658	1	Cross	10.9	402	Normal	No	No	No	No	No	6	2	12.6	No
Chattogram	1.2752	53.6565	1	Cross	5.8	398	Normal	No	No	No	No	No	2	2	15	No
Chattogram	1.2896	54.2624	1	Cross	9.6	408	Normal	Yes	2	Anestrus	No	No	4	5	18	No
Chattogram	0.1192	5.01557	1	Cross	10.7	398	Normal	Yes	1	Repeat Breeding	No	No	5	4	12.7	No
Chattogram	1.0745	45.2116	1	Cross	12.6	395	Normal	Yes	2	Anestrus	No	No	6	5	13	No
Chattogram	0.1553	6.53454	1	Cross	10.9	402	Normal	No	No	No	No	No	5	2	12	Yes
Chattogram	0.1272	5.35218	1	Cross	8.6	397	Normal	No	No	No	No	No	4	3	15	No
Chattogram	0.3535	14.8742	1	Cross	9.6	368	Normal	No	No	No	No	No	4	3	18	No
Chattogram	0.0968	4.07305	1	Cross	9.7	400	Normal	No	No	No	No	No	5	2	12	Yes
Chattogram	1.4941	62.8671	1	Cross	5.2	371	Normal	No	No	No	No	No	2	3	13	No
Chattogram	1.9162	80.6278	0	Cross	12.7	368	Normal	No	No	Repeat Breeding	No	Yes	6	2	12.6	No
Chattogram	0.1555	6.54296	1	Cross	10.8	398	Normal	No	No	No	No	No	6	3	13	No
Chattogram	0.2667	11.2219	1	Cross	12.6	371	Normal	No	No	No	No	No	6	2	14	No
Chattogram	1.6387	68.9514	0	Cross	4.6	372	Normal	No	No	No	No	No	1	1	8.8	No
Chattogram	1.058	44.5174	1	Cross	8.6	395	Normal	No	No	No	No	No	4	2	10.5	No
Chattogram	0.0795	3.34511	1	Cross	13.8	400	Normal	No	No	No	No	No	7	1	12.6	No
Chattogram	0.4998	21.03	1	Cross	4.3	398	Normal	Yes	2	Anestrus	No	No	1	5	8.15	No
Chattogram	0.5866	24.6823	1	Cross	10.7	400	Normal	No	No	No	No	No	5	2	13	No
Chattogram	0.1375	5.78558	1	Cross	12.6	398	Normal	No	No	No	No	No	6	1	15	Yes
Chattogram	1.8393	77.3921	0	Cross	5.2	368	Normal	No	No	No	No	No	2	2	12.18	No
Chattogram	0.5545	23.3316	1	Cross	4.1	348	Normal	Yes	3	Anestrus	No	No	1	7	9	No
Chattogram	1.1007	46.3141	1	Cross	12.8	349	Normal	No	No	No	No	No	7	2	14	Yes
Chattogram	1.0147	42.6955	1	Cross	14.2	358	Normal	No	No	Repeat Breeding	No	No	8	3	12.95	No
Chattogram	1.3134	55.2638	1	Cross	6.6	368	Normal	No	No	Anestrus	No	No	3	2	13	No
Chattogram	0.1663	6.99739	1	Cross	12.7	375	Normal	No	No	Anestrus	No	No	7	1	15	No
Chattogram	0.572	24.068	1	Cross	9.1	408	Normal	No	No	Anestrus	No	No	5	2	12	No
Chattogram	0.0924	3.88791	1	Cross	8.3	395	Normal	No	No	Anestrus	No	No	4	3	12.6	No
Chattogram	1.9711	82.9378	0	Cross	12.7	398	Normal	No	No	Anestrus	No	No	6	2	12.65	No
Chattogram	1.2464	52.4447	1	Cross	4.9	408	Normal	No	No	Anestrus	No	No	1	1	8	No
Chattogram	0.0695	2.92435	1	Cross	15.7	367	Normal	No	No	Anestrus	No	No	8	2	10.8	No
Chattogram	1.415	59.5388	1	Cross	5.11	378	Normal	No	No	Anestrus	No	No	2	3	12.5	No
Chattogram	0.0705	2.96642	1	Cross	7.9	395	Normal	No	No	Anestrus	No	No	4	2	12.68	No
Chattogram	0.248	10.4351	1	Cross	9.1	398	Normal	No	No	Anestrus	No	No	4	1	13.15	No
Chattogram	0.2278	9.58512	1	Cross	12.7	398	Normal	No	No	Anestrus	No	No	7	3	13.28	No
Chattogram	1.6431	69.1366	0	Cross	8.7	349	Normal	No	No	Anestrus	No	No	4	2	9.65	No
Chattogram	1.9911	83.7793	0	Cross	9.6	371	Normal	No	No	Anestrus	No	No	5	1	8.85	No
Chattogram	0.646	27.1817	1	Cross	12.8	298	Normal	Yes	2	Anestrus	No	No	7	6	13	No
Chattogram	0.1463	6.15585	1	Cross	14.7	299	Normal	Yes	1	Anestrus	No	No	7	5	12	No
Chattogram	0.1782	7.49811	1	Cross	12.9	315	Normal	Yes	2	Anestrus	No	No	6	6	12.6	No
Chattogram	0.1951	8.20921	1	Cross	14.9	325	Normal	No	No	Anestrus	No	No	8	2	12.65	No
Chattogram	0.2677	11.264	1	Cross	5.2	285	Normal	No	No	Anestrus	No	No	2	1	10.68	No
Chattogram	0.1287	5.4153	1	Cross	6.3	368	Normal	No	No	Anestrus	No	No	3	2	12	No
Chattogram	0.5356	22.5364	1	Cross	5.9	348	Normal	No	No	Anestrus	No	No	2	2	10	No
Chattogram	0.1617	6.80384	1	Cross	12.8	368	Normal	Yes	1	Anestrus	No	No	8	5	9.5	No
Chattogram	0.2652	11.1588	1	Cross	5.2	408	Normal	Yes	2	Anestrus	No	No	2	6	10.8	No
Chattogram	1.4721	61.9414	1	Cross	6.2	371	Normal	Yes	2	Anestrus	No	No	3	6	12.85	No
Chattogram	1.8466	77.6992	0	Cross	5.2	350	Normal	No	No	Anestrus	No	No	2	2	13	No
Chattogram	0.6749	28.3977	1	Cross	4.2	289	Normal	No	No	Anestrus	No	No	1	1	7.8	No
Chattogram	1.9751	83.1061	0	Cross	5.6	399	Normal	No	No	Anestrus	No	No	2	2	13	No
Chattogram	0.1143	4.80939	1	Cross	15.1	371	Normal	Yes	2	Anestrus	No	Yes	8	7	12.5	No
Chattogram	1.467	61.7268	1	Cross	4.1	398	Normal	Yes	3	Anestrus	No	No	1	8	9.5	No
Chattogram	1.1785	49.5876	1	Cross	6.2	371	Normal	Yes	2	Anestrus	No	No	3	1	12.85	No
Sirajganj	0.2152	11.4371	1	Cross	5	220	Thin	Yes	3	No	No	Yes	3	10	18	No
Sirajganj	0.2409	12.8029	1	Cross	3	400	Normal	Yes	6	No	No	No	1	10	18	No
Sirajganj	0.1011	5.37309	1	Cross	4	360	Normal	No	No	Anestrus	No	No	2	8	20	No
Sirajganj	0.5297	28.1516	1	Cross	4	280	Normal	No	No	Anestrus	No	No	2	9	20	Yes
Sirajganj	0.1028	5.46343	1	Cross	6	400	Normal	No	No	No	No	Yes	3	9	12	No
Sirajganj	0.3125	16.6082	1	Cross	4	260	Thin	Yes	4	Repeat Breeding	No	No	2	10	14	No
Sirajganj	0.1126	5.98427	1	Cross	5	320	Normal	No	No	No	No	No	2	11	20	Yes
Sirajganj	0.2994	15.912	1	Cross	3	280	Normal	Yes	3	No	No	No	1	9	18	Yes
Sirajganj	0.2359	12.5372	1	Cross	3	300	Normal	Yes	3	No	No	Yes	1	8	12	No
Sirajganj	0.2353	12.5053	1	Cross	6	320	Normal	No	No	Repeat Breeding	No	Yes	3	8	12	No
Sirajganj	0.2594	13.7861	1	Cross	4	280	Normal	No	No	No	No	No	1	9	15	Yes
Sirajganj	0.1312	6.97279	1	Cross	7	400	Normal	No	No	No	No	No	4	10	16	No
Sirajganj	0.1288	5.41951	1	Cross	7	400	Normal	Yes	3	Anestrus	No	No	5	8	20	No
Sirajganj	0.2058	8.65943	1	Cross	8	480	Normal	Yes	2	Anestrus	No	No	7	8	20	No
Sirajganj	0.238	10.0143	1	Cross	5	280	Normal	Yes	4	Repeat Breeding	No	No	3	7	15	No
Sirajganj	0.8439	35.5087	1	Cross	4	240	Thin	No	No	Repeat Breeding	No	No	1	8	14	No
Sirajganj	1.015	42.7081	1	Cross	4	260	Thin	No	No	Repeat Breeding	No	No	1	10	15	No
Sirajganj	0.3525	14.8321	1	Cross	4	200	Thin	No	No	Repeat Breeding	No	No	1	9	18	No
Sirajganj	0.152	6.39569	1	Cross	4	200	Thin	Yes	4	Repeat Breeding	No	No	0	7	10	No
Sirajganj	0.1447	6.08853	1	Cross	5	240	Thin	Yes	4	Anestrus	No	No	3	8	17	No
Sirajganj	0.1055	4.43912	1	Cross	6	220	Thin	Yes	6	Repeat Breeding	No	No	2	8	10	No
Sirajganj	0.0793	3.3367	1	Cross	7	200	Thin	Yes	2	Repeat Breeding	No	No	3	9	12	No
Sirajganj	0.1719	7.23302	1	Cross	7	200	Thin	No	No	Repeat Breeding	No	No	3	7	12	Yes
Sirajganj	0.4365	18.3666	1	Cross	6	320	Normal	Yes	5	Repeat Breeding	No	No	2	8	18	No
Sirajganj	0.2281	9.59774	1	Cross	4	200	Thin	Yes	4	Repeat Breeding	No	No	2	7	12	No
Sirajganj	0.4039	16.9949	1	Cross	6	240	Thin	Yes	7	Repeat Breeding	No	No	2	7	6	Yes
Sirajganj	0.2582	10.8643	1	Cross	7	240	Thin	Yes	6.5	Repeat Breeding	No	No	3	9	18	No
Sirajganj	1.1863	49.9158	1	Cross	10	280	Normal	Yes	4	Repeat Breeding	No	No	3	10	17	No
Sirajganj	0.1632	6.86695	1	Cross	8	240	Thin	Yes	7	Repeat Breeding	No	No	3	9	18	No
Sirajganj	0.3171	13.3426	1	Cross	9	320	Normal	Yes	4	Repeat Breeding	No	No	3	7	17	No
Sirajganj	0.2888	12.1518	1	Cross	5	240	Thin	Yes	4.5	Repeat Breeding	No	No	3	8	13	No
Sirajganj	0.1471	6.18951	1	Cross	6	200	Thin	Yes	4	Anestrus	No	No	3	8	13	No
Sirajganj	0.1456	6.1264	1	Cross	3	160	Thin	No	No	Repeat Breeding	Yes	No	1	8	10	No
Sirajganj	0.2742	11.5375	1	Cross	6	200	Thin	Yes	6	Repeat Breeding	No	No	3	9	17	No
Sirajganj	0.1221	6.48916	1	Cross	8	500	Normal	Yes	3	Repeat Breeding	No	No	4	9	12	No
Sirajganj	0.0731	3.88499	1	Cross	9	450	Normal	No	No	No	No	No	6	9	12	Yes
Sirajganj	0.1576	8.37585	1	Cross	4	200	Thin	No	No	No	No	No	2	10	15	No
Sirajganj	0.2244	11.926	1	Cross	8	350	Normal	No	No	No	No	Yes	5	8	10	Yes
Sirajganj	0.8674	46.0991	1	Cross	3	200	Thin	Yes	6	No	No	No	1	11	12	No
Sirajganj	0.1094	5.8142	1	Cross	10	500	Normal	Yes	3	Repeat Breeding	No	No	6	10	14	No
Sirajganj	0.1871	9.94366	1	Cross	4	250	Thin	No	No	No	No	No	2	10	15	No
Sirajganj	0.2225	11.825	1	Cross	8	300	Normal	No	No	No	No	No	4	9	12	No
Sirajganj	1.3902	73.8839	0	Cross	7	480	Normal	No	No	No	No	Yes	3	10	18	No
Sirajganj	0.1651	8.77445	1	Cross	3	280	Normal	No	No	No	No	No	1	8	15	Yes
Sirajganj	0.4055	21.5508	1	Cross	3	250	Thin	Yes	3	No	No	No	1	9	10	Yes
Sirajganj	0.3275	17.4054	1	Cross	8	360	Normal	No	No	No	No	No	4	9	10	No
Sirajganj	0.2994	15.912	1	Cross	7	360	Normal	Yes	4	No	No	No	3	11	12	No
Sirajganj	0.3789	20.1371	1	Cross	3	280	Normal	Yes	3	Repeat Breeding	No	No	2	8	18	No
Sirajganj	0.0562	2.98682	1	Cross	4	220	Thin	Yes	5	Anestrus	No	No	3	8	15	No
Sirajganj	0.5046	26.8176	1	Cross	4	200	Thin	No	No	Repeat Breeding	No	No	2	9	17	No
Sirajganj	0.2496	13.2653	1	Cross	4	220	Thin	Yes	7	Repeat Breeding	No	No	3	8	15	No
Dhaka	0.106	6.54523	1	Cross	5.7	410	Normal	No	No	Repeat Breeding	No	No	2	5	8.1	No
Dhaka	0.1846	11.3986	1	Cross	5.9	380	Normal	No	No	Repeat Breeding	No	No	2	8	9.3	No
Dhaka	0.4462	27.5517	1	Cross	4.9	430	Normal	No	No	Repeat Breeding	No	No	1	7	9	No
Dhaka	0.0742	4.58166	1	Cross	6	450	Normal	No	No	Repeat Breeding	No	No	2	7	6.8	No
Dhaka	0.118	7.2862	1	Cross	6.5	465	Normal	No	No	No	No	No	3	9	12	No
Dhaka	0.1166	7.19975	1	Cross	8.6	450	Normal	No	No	No	No	Yes	4	5	9.2	No
Dhaka	0.2123	13.109	1	Cross	6.8	370	Normal	No	No	No	No	No	3	3	10.6	No
Dhaka	0.0679	4.19265	1	Cross	2.8	440	Normal	No	No	No	No	No	1	2	6	No
Dhaka	0.0791	4.88422	1	Cross	4.11	430	Normal	No	No	Repeat Breeding	No	No	2	4	6.4	No
Dhaka	0.1507	9.30534	1	Cross	4.5	410	Normal	Yes	5	No	No	No	1	9	8.9	No
Dhaka	0.0795	4.90892	1	Cross	6.1	405	Normal	No	No	Repeat Breeding	No	Yes	2	10	7.8	No
Dhaka	0.0915	5.64989	1	Cross	5	305	Normal	No	No	No	No	No	2	4	4.5	No
Dhaka	0.2046	12.6335	1	Cross	6.9	400	Normal	No	No	No	No	No	3	5	8	No
Dhaka	0.1115	6.88484	1	Cross	6.7	390	Normal	No	No	Repeat Breeding	No	No	3	10	8.9	No
Dhaka	0.105	6.48348	1	Cross	6.7	400	Normal	No	No	Repeat Breeding	No	Yes	2	8	9	No
Dhaka	0.1053	6.50201	1	Cross	3.1	340	Normal	No	No	Repeat Breeding	No	No	1	7	1.4	No
Dhaka	0.1782	11.0034	1	Indigenous	6	245	Normal	No	No	No	No	No	3	4	1.9	No
Dhaka	0.0702	4.33467	1	Indigenous	3.11	200	Thin	Yes	5	No	No	No	1	8	2.3	No
Dhaka	0.0772	4.7669	1	Indigenous	7.11	230	Thin	No	No	No	No	No	3	4	1.7	No
Dhaka	0.1015	6.26737	1	Indigenous	4.3	207	Thin	No	No	Repeat Breeding	No	No	2	7	1.3	No
Dhaka	0.055	3.39611	1	Cross	4.2	415	Normal	Yes	6	Repeat Breeding	No	No	1	9	8.1	No
Dhaka	0.2315	14.2945	1	Cross	4.11	435	Normal	No	No	No	No	No	2	3	1.7	No
Dhaka	0.0983	6.06977	1	Cross	4.8	300	Normal	No	No	Repeat Breeding	No	No	2	4	2	No
Dhaka	0.094	5.80426	1	Indigenous	3.5	210	Thin	No	No	Repeat Breeding	No	No	2	4	1.7	No
Dhaka	0.0753	4.64958	1	Cross	3.8	335	Normal	No	No	No	No	No	1	4	1.6	No
Dhaka	0.0637	3.93331	1	Indigenous	6	275	Normal	No	No	Repeat Breeding	No	No	3	9	1.2	No
Dhaka	0.1009	6.23032	1	Cross	2.1	590	Normal	No	No	No	No	No	1	2	9.9	No
Dhaka	0.2061	12.7262	1	Indigenous	4.5	210	Thin	No	No	Repeat Breeding	No	No	3	4	2	No
Dhaka	0.0936	5.77956	1	Indigenous	2.7	195	Thin	No	No	Repeat Breeding	No	No	1	4	1.9	No
Dhaka	0.0898	5.54492	1	Indigenous	3.2	215	Thin	No	No	Repeat Breeding	No	No	2	3	1.7	No
Dhaka	0.1095	6.76135	1	Cross	4.8	370	Normal	Yes	5	Repeat Breeding	No	No	2	9	7	No
Dhaka	0.1324	8.17536	1	Cross	5.5	400	Normal	No	No	Repeat Breeding	No	No	2	4	8.2	No
Dhaka	0.0783	4.83483	1	Cross	9	420	Normal	No	No	Repeat Breeding	Yes	No	3	6	9.8	No
Dhaka	0.2221	13.7141	1	Cross	3.9	420	Normal	No	No	Repeat Breeding	No	No	2	3	5.6	No
Dhaka	0.1614	9.96604	1	Cross	8.1	420	Normal	Yes	No	Repeat Breeding	No	No	3	5	9.5	No
Dhaka	0.2841	17.5424	1	Cross	6.1	435	Normal	No	No	Repeat Breeding	No	No	3	5	8.5	No
Dhaka	0.136	8.39765	1	Cross	5.7	420	Normal	No	No	No	No	No	3	3	8	No
Dhaka	0.117	7.22445	1	Cross	5.4	410	Normal	No	No	Repeat Breeding	No	No	4	4	9	No
Dhaka	0.0824	5.08799	1	Cross	12.4	400	Normal	Yes	3	No	No	No	7	8	7	Yes
Dhaka	0.0731	4.51374	1	Cross	5.5	400	Normal	No	No	Repeat Breeding	No	No	2	8	8.2	No
Dhaka	0.0748	4.61871	1	Cross	14	440	Normal	No	No	No	Yes	Yes	7	5	10	Yes
Dhaka	0.2022	12.4853	1	Cross	5.3	420	Normal	No	No	Repeat Breeding	No	No	3	9	10.9	No
Dhaka	0.1463	9.03365	1	Cross	3.4	300	Normal	No	No	No	No	No	1	5	7.7	No
Dhaka	0.0846	5.22384	1	Cross	6.6	380	Normal	No	No	Repeat Breeding	No	No	2	4	10.4	No
Dhaka	0.3803	23.4826	1	Cross	5.6	380	Normal	No	No	No	No	No	2	5	8.5	No
Dhaka	0.1364	8.42235	1	Cross	5.6	410	Normal	No	No	No	No	No	3	3	6.3	No
Dhaka	0.1862	11.4974	1	Cross	3	355	Normal	No	No	No	No	No	1	3	5.5	No
Dhaka	0.2738	16.9064	1	Cross	5.7	400	Normal	No	No	Repeat Breeding	No	No	1	7	7.4	No
Dhaka	0.1392	8.59525	1	Cross	5.4	355	Normal	No	No	Repeat Breeding	No	No	2	8	6.2	No
Dhaka	0.0837	5.16826	1	Cross	6	395	Normal	No	No	Repeat Breeding	No	No	3	9	5.9	No
Dhaka	0.3922	24.2173	1	Cross	2.1	410	Normal	No	No	No	No	No	1	2	6	No
Dhaka	0.0792	4.8904	1	Cross	11.4	410	Normal	No	No	No	No	No	1	2	6	No
Dhaka	0.0613	3.78512	1	Cross	4.2	395	Normal	No	No	No	No	No	2	2	2.7	No
Dhaka	0.7275	44.9213	1	Cross	3.1	360	Normal	No	No	Repeat Breeding	No	No	1	7	5.1	No
Dhaka	0.1146	7.07626	1	Cross	11.1	405	Normal	No	No	Repeat Breeding	No	No	6	8	6.4	No
Dhaka	0.2316	14.3007	1	Cross	9.8	400	Normal	No	No	No	No	No	6	4	9	Yes
Dhaka	0.3463	21.3831	1	Cross	4.6	410	Normal	No	No	No	No	No	2	5	5.5	No
Dhaka	0.0802	4.95215	1	Cross	4.2	395	Normal	No	No	No	No	No	2	2	2.7	No
Dhaka	0.2846	17.5733	1	Cross	9.2	435	Normal	No	No	Repeat Breeding	No	No	3	4	6	No
Dhaka	0.0754	4.65576	1	Cross	3.3	370	Normal	No	No	Repeat Breeding	No	No	1	3	4.5	No
Dhaka	0.1358	8.3853	1	Cross	5.2	375	Normal	No	No	Repeat Breeding	No	No	2	4	8.3	No
Dhaka	0.2165	13.3683	1	Cross	2.6	350	Normal	No	No	No	No	No	1	4	3.5	Yes
Dhaka	0.2539	15.6777	1	Cross	12.8	470	Normal	No	No	Anestrus	No	No	4	8	8.7	No
Dhaka	0.1935	11.9481	1	Cross	6.5	425	Normal	No	No	No	No	No	3	2	8.8	No
Dhaka	0.179	11.0528	1	Cross	10.5	430	Normal	No	No	Repeat Breeding	No	No	4	8	10	No
Dhaka	0.0842	5.19914	1	Cross	4.3	370	Normal	No	No	Repeat Breeding	No	No	2	4	6.5	No
Dhaka	0.4555	28.126	1	Cross	7.1	400	Normal	No	No	No	No	No	4	3	9	No
Dhaka	0.1359	8.39148	1	Cross	10.6	420	Normal	No	No	Repeat Breeding	No	No	4	6	8	No
Dhaka	0.1313	8.10744	1	Cross	4.7	390	Normal	No	No	Repeat Breeding	No	No	2	6	12	No
Dhaka	0.1409	8.70022	1	Cross	4.3	400	Normal	No	No	Repeat Breeding	No	No	1	4	6.8	No
Dhaka	0.4741	29.2745	1	Cross	2.1	400	Normal	No	No	No	No	No	1	3	5.5	No
Dhaka	0.0745	4.60018	1	Cross	4.3	360	Normal	No	No	Repeat Breeding	No	No	2	7	5.2	No
Dhaka	0.2288	14.1278	1	Cross	4.5	360	Normal	No	No	Repeat Breeding	No	No	1	4	6.9	No
Dhaka	0.1649	10.1822	1	Cross	3.1	430	Normal	No	No	No	No	No	2	2	2.5	No
Dhaka	0.1358	8.3853	1	Cross	3.5	370	Normal	No	No	Repeat Breeding	No	No	1	8	6.3	No
Dhaka	0.1782	11.0034	1	Cross	10.3	370	Normal	No	No	No	No	Yes	7	4	7.1	Yes
Dhaka	0.1159	7.15653	1	Cross	3.11	350	Normal	No	No	No	No	No	1	3	5.1	No
Dhaka	0.2137	13.1954	1	Cross	2.5	350	Normal	No	No	No	No	No	1	3	4.5	No
Dhaka	0.1696	10.4724	1	Cross	15.6	375	Normal	No	No	Repeat Breeding	No	No	10	5	8.1	No
Dhaka	0.2123	13.109	1	Cross	3.11	370	Normal	No	No	No	No	No	1	4	4	No
Dhaka	0.0799	4.93362	1	Cross	3.6	450	Normal	No	No	No	No	No	1	2	1.5	No
Dhaka	0.3644	22.5008	1	Cross	2.9	340	Normal	No	No	Repeat Breeding	No	No	1	5	5.5	No
Dhaka	0.5948	36.7274	1	Cross	3.8	370	Normal	No	No	Repeat Breeding	No	No	1	3	5.5	No
Dhaka	0.2544	15.7086	1	Indigenous	2.7	235	Normal	No	No	No	No	No	1	1	1.4	No
Dhaka	0.1264	7.80488	1	Cross	4.2	370	Normal	No	No	Repeat Breeding	No	No	2	7	8.2	No
Dhaka	0.1032	6.37234	1	Cross	2.7	360	Normal	No	No	Repeat Breeding	No	No	1	6	6.1	No
Dhaka	0.1826	11.2751	1	Cross	4	350	Normal	No	No	Repeat Breeding	No	No	2	4	6.5	No
Dhaka	0.2777	17.1473	1	Cross	5.7	405	Normal	No	No	No	No	No	3	3	2.5	No
Dhaka	0.0814	5.02624	1	Cross	5.4	235	Thin	No	No	No	No	No	3	4	1.5	No
Dhaka	0.1858	11.4727	1	Indigenous	2.7	240	Normal	No	No	No	No	No	1	1	1.5	No
Dhaka	0.4097	25.2979	1	Indigenous	6	210	Thin	No	No	Repeat Breeding	No	No	2	4	1.7	No
Dhaka	0.0562	3.47021	1	Indigenous	3.11	235	Thin	No	No	No	No	No	2	2	1.3	No
Dhaka	0.1847	10.3473	1	Indigenous	5.2	205	Thin	No	No	Repeat Breeding	No	No	2	5	2.3	No
Dhaka	0.2654	14.8683	1	Indigenous	4.12	215	Thin	No	No	Repeat Breeding	No	No	2	6	4.1	No
Dhaka	0.1467	8.21849	1	Indigenous	3.11	220	Thin	No	No	No	No	No	1	2	1.4	No
Dhaka	0.3657	20.4874	1	Indigenous	3.11	200	Thin	No	No	Repeat Breeding	No	No	1	3	1.5	No
Dhaka	0.0723	4.05042	1	Indigenous	4.11	215	Thin	No	No	Repeat Breeding	No	No	2	4	1	No
Dhaka	0.0547	3.06443	1	Indigenous	2.7	223	Normal	No	No	Repeat Breeding	No	No	1	6	1.8	No
Dhaka	0.0859	4.81233	1	Indigenous	2.7	205	Normal	No	No	No	No	No	1	7	1.7	No
Dhaka	0.0803	4.4986	1	Indigenous	2.7	210	Normal	No	No	Repeat Breeding	No	No	1	3	1.7	No
Dhaka	0.1248	6.9916	1	Indigenous	2.7	195	Thin	No	No	Repeat Breeding	No	No	1	6	1.6	No
Dhaka	0.1441	8.07283	1	Indigenous	2.6	250	Normal	No	No	No	No	No	1	3	1.2	No
Dhaka	0.15	8.40336	1	Indigenous	4.11	210	Thin	No	No	No	No	No	3	3	1.9	No
Dhaka	0.092	5.15406	1	Indigenous	2.1	215	Normal	No	No	No	No	No	1	2	1.6	No
Dhaka	0.0961	5.38375	1	Indigenous	4.11	245	Normal	Yes	5	No	No	No	2	8	1.7	No
Dhaka	0.3341	18.7171	1	Indigenous	4.11	195	Thin	No	No	No	No	No	2	3	1.7	No
Dhaka	0.4032	22.5882	1	Indigenous	2.6	250	Normal	No	No	No	No	No	1	3	1.2	No
Dhaka	0.0801	4.4874	1	Indigenous	6	230	Normal	No	No	Repeat Breeding	No	No	2	5	2.1	No
Dhaka	0.1718	9.62465	1	Cross	4.8	370	Normal	No	No	No	No	No	2	7	6.2	No
Dhaka	0.3503	19.6246	1	Cross	3.9	400	Normal	No	No	Repeat Breeding	Yes	No	2	6	6.7	No
Dhaka	0.2075	11.6247	1	Cross	4.4	400	Normal	No	No	Repeat Breeding	No	No	2	6	6	Yes
Dhaka	0.2843	15.9272	1	Indigenous	6	210	Normal	No	No	No	No	No	4	1	3.4	No
Dhaka	0.472	26.4426	1	Cross	4.8	410	Normal	No	No	Repeat Breeding	No	No	1	3	5.4	No
Dhaka	0.1744	9.77031	1	Cross	5.8	420	Normal	No	No	Repeat Breeding	No	No	3	5	12	No
Dhaka	0.3012	16.874	1	Cross	6.8	400	Normal	No	No	Repeat Breeding	No	No	3	4	10.6	No
Dhaka	0.0997	5.58543	1	Cross	13.4	410	Normal	Yes	4	No	No	Yes	7	8	8	No
Dhaka	0.0875	4.90196	1	Cross	6.8	405	Normal	No	No	Repeat Breeding	No	No	2	4	14.7	No
Dhaka	1.6433	92.0616	0	Cross	8.2	420	Normal	No	No	Repeat Breeding	No	No	2	6	7.2	No
Dhaka	0.366	20.5042	1	Indigenous	2.7	210	Normal	No	No	Repeat Breeding	No	No	1	2	1.5	No
Dhaka	0.2818	15.7871	1	Cross	8.2	420	Normal	No	No	Repeat Breeding	No	No	3	7	9.4	No
Dhaka	0.1362	7.63025	1	Cross	5.3	400	Normal	No	No	Repeat Breeding	No	No	2	10	6.9	No
Dhaka	0.0603	3.37815	1	Cross	9.1	440	Normal	Yes	No	Repeat Breeding	No	No	3	7	12	No
Dhaka	0.0794	4.44818	1	Cross	11.7	420	Normal	Yes	8	Repeat Breeding	No	No	5	10	6.5	No
Dhaka	0.1339	7.5014	1	Cross	3.6	325	Normal	Yes	5	No	No	No	1	9	5.9	No
Dhaka	0.3075	17.2269	1	Cross	4.11	370	Normal	No	No	No	No	No	2	7	6.1	No
Dhaka	0.0775	4.34174	1	Cross	9.6	370	Normal	No	No	Repeat Breeding	No	No	5	9	4.3	No
Dhaka	1.0222	57.2661	1	Cross	8.4	370	Normal	Yes	5	No	No	No	4	8	6.1	No
Dhaka	0.2411	13.507	1	Cross	3.9	375	Normal	No	No	Repeat Breeding	No	No	1	8	5.4	No
Dhaka	0.174	9.7479	1	Cross	13.1	465	Normal	Yes	6	Repeat Breeding	No	No	6	9	6.5	No
Dhaka	0.0666	3.73109	1	Cross	4.9	300	Normal	No	No	Repeat Breeding	No	No	1	4	7.4	No
Dhaka	0.0865	4.84594	1	Cross	9.2	470	Normal	Yes	6	Repeat Breeding	No	No	4	9	8.9	No
Dhaka	0.3804	21.3109	1	Cross	4.3	400	Normal	No	No	Repeat Breeding	No	No	1	5	4.6	No
Dhaka	0.1116	6.2521	1	Cross	11.8	375	Normal	No	No	Repeat Breeding	No	No	8	6	6.3	No
Dhaka	0.3257	18.2465	1	Cross	3.6	335	Normal	No	No	No	No	No	1	3	5	No
Dhaka	1.1447	64.1288	1	Cross	4.11	305	Normal	No	No	Repeat Breeding	No	No	2	6	13.1	No
Dhaka	0.0676	3.78712	1	Cross	4.7	370	Normal	No	No	Repeat Breeding	No	No	1	4	7.6	No
Dhaka	0.0782	4.38095	1	Cross	5.5	400	Normal	No	No	No	No	No	3	1	5.5	No
Dhaka	0.2819	15.7927	1	Cross	8.5	380	Normal	No	No	Repeat Breeding	No	No	4	4	11.3	No
Dhaka	0.1885	10.5602	1	Cross	4.5	370	Normal	No	No	Repeat Breeding	No	No	2	7	5.8	No
Dhaka	0.0985	5.51821	1	Cross	4.11	390	Normal	No	No	Repeat Breeding	No	No	2	9	7	No
Dhaka	0.1948	10.9132	1	Cross	4.4	435	Normal	No	No	Repeat Breeding	No	No	1	7	8.4	No
Dhaka	0.1108	6.20728	1	Indigenous	3.7	220	Normal	No	No	Repeat Breeding	No	No	1	3	1.2	No
Dhaka	0.1608	9.0084	1	Cross	5.5	375	Normal	No	No	Repeat Breeding	No	No	2	4	8.1	No
Dhaka	0.5021	28.1288	1	Cross	7.4	425	Normal	No	No	Repeat Breeding	No	No	3	5	7	No
Dhaka	0.1201	6.72829	1	Cross	6.8	450	Normal	No	No	Repeat Breeding	No	No	3	9	7.3	No
Dhaka	0.2818	15.7871	1	Cross	5.7	375	Normal	Yes	5	Repeat Breeding	Yes	No	2	9	8.9	No
Dhaka	0.1792	10.0392	1	Cross	6.3	325	Normal	No	No	Repeat Breeding	No	No	3	5	9.2	No
Dhaka	0.6637	37.1821	1	Cross	5.5	380	Normal	No	No	Repeat Breeding	No	No	2	8	6.3	No
Dhaka	0.255	14.2857	1	Cross	6	390	Normal	Yes	6	Repeat Breeding	No	No	2	4	5.1	No
Dhaka	0.2127	11.916	1	Cross	5.8	375	Normal	No	No	No	No	No	3	7	5	No
Dhaka	0.4457	24.9692	1	Cross	4.11	390	Normal	No	No	Repeat Breeding	No	No	2	9	7	No
Dhaka	0.1575	8.82353	1	Cross	10.8	405	Normal	No	No	Repeat Breeding	No	No	4	3	7.5	No
Dhaka	0.389	21.7927	1	Cross	6.11	420	Normal	Yes	6	No	No	No	2	4	8	No
Dhaka	0.1148	6.43137	1	Cross	6.4	380	Normal	No	No	Repeat Breeding	No	No	2	5	8	No
Dhaka	0.4295	24.0616	1	Cross	3.11	360	Normal	No	No	Repeat Breeding	No	No	1	9	3.8	No
Dhaka	0.566	31.7087	1	Cross	12.5	405	Normal	No	No	Repeat Breeding	No	No	6	7	7	No
Dhaka	0.8614	48.2577	1	Cross	5.6	355	Normal	No	No	Repeat Breeding	No	No	2	5	6.4	No
Dhaka	0.5723	32.0616	1	Cross	10.4	450	Normal	No	No	Repeat Breeding	No	No	6	7	6.4	No
Dhaka	0.0777	4.35294	1	Cross	8.1	350	Normal	Yes	4	Repeat Breeding	No	No	3	9	12.1	No
Dhaka	0.2371	13.2829	1	Cross	7.11	430	Normal	Yes	4	No	No	No	3	7	5.7	No
Dhaka	0.2243	12.5658	1	Cross	9.5	400	Normal	No	No	Repeat Breeding	Yes	No	4	4	10.2	No
Dhaka	0.2276	12.7507	1	Cross	4.7	405	Normal	No	No	No	No	No	2	1	5.6	No
Dhaka	0.0593	3.32213	1	Cross	4.5	370	Normal	Yes	5	Repeat Breeding	No	No	2	9	11	No
Dhaka	0.073	4.08964	1	Cross	4.11	390	Normal	No	No	Repeat Breeding	No	No	2	9	7	No
Dhaka	0.0713	3.9944	1	Cross	6.1	400	Normal	No	No	Repeat Breeding	No	No	2	4	5.8	No
Dhaka	0.0757	4.2409	1	Cross	10	395	Normal	No	No	Repeat Breeding	No	No	5	4	9	No
Dhaka	0.3078	17.2437	1	Cross	13	470	Normal	No	No	Repeat Breeding	No	No	4	5	7.1	No
Dhaka	0.1562	8.7507	1	Cross	6.4	370	Normal	No	No	Repeat Breeding	No	No	2	3	8.8	No
Dhaka	0.8874	49.7143	1	Indigenous	5	190	Thin	No	No	Repeat Breeding	No	No	1	6	1.2	No
Dhaka	0.2791	15.6358	1	Cross	6.11	435	Normal	Yes	5	Repeat Breeding	No	No	2	8	5	No
Dhaka	0.105	5.88235	1	Cross	2.8	295	Normal	No	No	No	No	No	1	3	4.5	No
Dhaka	0.1507	8.44258	1	Cross	6.11	400	Normal	No	No	No	No	No	3	10	9	No
Dhaka	0.3477	19.479	1	Cross	10.9	355	Normal	No	No	Repeat Breeding	No	No	5	4	7.5	No
Dhaka	0.6154	34.4762	1	Cross	2.9	300	Normal	No	No	Repeat Breeding	No	No	1	4	7.6	No
Dhaka	0.1397	7.82633	1	Cross	11.1	435	Normal	No	No	No	No	No	7	6	6.7	Yes
Dhaka	0.3056	17.1205	1	Cross	5	405	Normal	Yes	No	No	No	No	2	5	5.2	No
Dhaka	0.0805	4.5098	1	Indigenous	2.7	215	Normal	No	No	Repeat Breeding	No	No	1	5	1.9	No
Dhaka	0.0572	3.20448	1	Cross	4.1	345	Normal	No	No	Repeat Breeding	No	No	2	8	3.8	No
Dhaka	0.1381	7.7367	1	Indigenous	4.11	217	Thin	No	No	Repeat Breeding	No	No	2	5	1.8	No
Dhaka	0.0801	4.4874	1	Cross	5.7	325	Normal	No	No	Repeat Breeding	No	No	1	8	2.3	No
Dhaka	0.1884	10.5546	1	Cross	7.2	420	Normal	No	No	No	No	No	3	2	12.1	No
Dhaka	0.332	18.5994	1	Cross	3.2	340	Normal	No	No	Repeat Breeding	No	No	1	9	3.8	No
Dhaka	0.0684	3.83193	1	Cross	5.4	310	Normal	No	No	Repeat Breeding	No	No	2	7	1.5	No
Dhaka	0.3539	19.8263	1	Cross	5.4	430	Normal	No	No	No	No	No	2	3	7.6	No
Dhaka	0.0626	3.32696	1	Cross	5.4	305	Normal	No	No	No	No	No	3	3	1.6	No
Dhaka	0.0945	5.02232	1	Cross	10.7	420	Normal	No	No	Repeat Breeding	No	No	5	6	8	No
Dhaka	0.0798	4.24107	1	Cross	8.5	400	Normal	No	No	Repeat Breeding	No	No	5	5	10	No
Dhaka	0.1834	9.74702	1	Cross	2.1	305	Normal	No	No	Repeat Breeding	No	No	1	4	3.3	No
Dhaka	0.621	33.0038	1	Cross	4.5	340	Normal	No	No	Repeat Breeding	No	No	1	4	6.7	No
Dhaka	0.0809	4.29953	1	Cross	9.2	375	Normal	No	No	Repeat Breeding	No	No	3	8	7	No
Dhaka	0.1817	9.65667	1	Cross	6.11	400	Normal	No	No	Repeat Breeding	No	No	3	9	4.5	No
Dhaka	0.1617	8.59375	1	Cross	5.3	375	Normal	No	No	Repeat Breeding	No	No	2	9	6.5	No
Dhaka	0.1416	7.52551	1	Cross	3.3	370	Normal	No	No	Repeat Breeding	No	No	1	9	5.2	No
Dhaka	0.0849	4.51212	1	Cross	3	450	Normal	No	No	Repeat Breeding	No	No	1	5	7.5	No
Dhaka	0.9739	51.7591	1	Cross	7.6	450	Normal	No	No	Repeat Breeding	No	No	1	8	7.2	No
Dhaka	0.2507	13.3238	1	Cross	11.5	410	Normal	No	No	Repeat Breeding	No	No	4	6	4.3	No
Dhaka	0.1701	9.04018	1	Cross	8.2	400	Normal	No	No	Repeat Breeding	No	No	3	8	8.4	No
Dhaka	0.3616	19.2177	1	Cross	4.9	390	Normal	No	No	No	No	No	3	5	6	No
Dhaka	0.1981	10.5283	1	Cross	5.11	410	Normal	No	No	Repeat Breeding	No	No	3	8	5.7	No
Dhaka	0.0678	3.60332	1	Cross	5.3	375	Normal	No	No	Repeat Breeding	No	No	2	9	6.5	No
Dhaka	0.1636	8.69473	1	Cross	6.2	395	Normal	No	No	Repeat Breeding	No	No	2	5	4.2	No
Dhaka	0.092	4.88946	1	Cross	3.1	400	Normal	No	No	Repeat Breeding	No	No	1	4	5.7	No
Dhaka	0.0704	3.7415	1	Cross	5.7	400	Normal	No	No	Repeat Breeding	No	No	3	5	7.7	No
Dhaka	0.0962	5.11267	1	Cross	5.1	360	Normal	No	No	Repeat Breeding	No	No	1	8	6.5	No
Dhaka	0.0663	3.5236	1	Cross	3.6	400	Normal	No	No	Repeat Breeding	No	No	1	6	6.7	No
Dhaka	0.2192	11.6497	1	Cross	4.4	300	Normal	No	No	Repeat Breeding	No	No	1	4	6.2	No
Dhaka	0.2777	14.7587	1	Cross	5.8	380	Normal	No	No	No	No	No	3	4	6.9	No
Dhaka	0.1777	9.44409	1	Cross	5.4	350	Normal	No	No	Repeat Breeding	No	No	3	7	7.3	No
Dhaka	0.1396	7.41922	1	Cross	6.6	410	Normal	No	No	Repeat Breeding	No	No	3	4	7.8	No
Dhaka	0.1515	8.05166	1	Cross	5.9	390	Normal	No	No	No	No	No	3	4	8	No
Dhaka	0.6497	34.5291	1	Cross	4.6	325	Normal	No	No	Repeat Breeding	No	No	1	10	6.8	No
Dhaka	0.1044	5.54847	1	Cross	5.4	390	Normal	Yes	5	Repeat Breeding	No	No	2	5	6.3	No
Dhaka	0.112	5.95238	1	Cross	6	380	Normal	No	No	Repeat Breeding	No	No	3	8	7.6	No
Dhaka	0.1313	6.9781	1	Cross	7.7	420	Normal	No	No	Repeat Breeding	No	No	3	5	9.3	No
Dhaka	0.6383	33.9233	1	Cross	3.5	355	Normal	No	No	Repeat Breeding	No	No	1	4	5.8	No
Dhaka	0.2047	10.879	1	Cross	3.5	400	Normal	No	No	No	No	No	1	2	6.8	No
Dhaka	0.1143	6.07462	1	Cross	14.1	440	Normal	No	No	No	No	Yes	10	3	8.9	No
Dhaka	0.1046	5.5591	1	Cross	8.7	450	Normal	No	No	Repeat Breeding	Yes	No	4	9	4.1	No
Dhaka	0.109	5.79294	1	Cross	5.7	400	Normal	No	No	Repeat Breeding	No	No	3	5	7.7	No
Dhaka	0.3651	19.4037	1	Cross	4.11	375	Normal	No	No	No	No	No	3	4	3.5	No
Dhaka	0.0717	3.81059	1	Cross	3.5	355	Normal	No	No	Repeat Breeding	No	No	1	11	5.8	No
Dhaka	0.0844	4.48554	1	Cross	5.8	400	Normal	No	No	Repeat Breeding	No	No	2	10	6.2	No
Dhaka	0.0773	4.10821	1	Cross	4.1	395	Normal	No	No	No	No	No	2	4	4.5	No
Dhaka	0.6385	33.9339	1	Cross	5.7	350	Normal	Yes	4	Repeat Breeding	No	No	2	7	7.5	No
Dhaka	0.063	3.34821	1	Cross	6.6	400	Normal	No	No	Repeat Breeding	No	No	2	8	5.3	No
Dhaka	0.4913	26.1108	1	Cross	6.5	425	Normal	No	No	No	No	No	2	8	8.1	No
Dhaka	0.087	4.62372	1	Cross	2.11	600	Normal	No	No	No	No	No	1	8	13.8	No
Dhaka	0.0504	2.67857	1	Cross	3.4	600	Normal	No	No	No	No	No	1	8	9.3	No
Dhaka	0.0916	4.8682	1	Cross	6.9	400	Normal	No	No	Repeat Breeding	No	No	2	7	6.1	No
Dhaka	0.4683	24.8884	1	Cross	2.11	600	Normal	No	No	No	No	No	1	7	13.3	No
Dhaka	0.0892	4.74065	1	Cross	5	800	Normal	No	No	Repeat Breeding	No	No	2	4	9.9	No
Dhaka	0.113	6.00553	1	Cross	3.2	750	Normal	No	No	No	No	No	1	5	12.1	No
Dhaka	0.2318	12.3193	1	Cross	3	600	Normal	No	No	No	No	No	1	7	13.7	No
Dhaka	0.0914	4.85757	1	Cross	2.11	700	Normal	No	No	No	No	No	1	7	9	No
Dhaka	0.1401	7.44579	1	Cross	9.6	800	Normal	No	No	No	No	No	5	5	17	No
Dhaka	0.0914	4.85757	1	Cross	2.11	605	Normal	No	No	No	No	No	1	2	12.2	No
Dhaka	0.1756	9.33248	1	Cross	3	600	Normal	No	No	No	No	No	1	10	7.4	No
Dhaka	0.3901	20.7324	1	Cross	3.3	750	Normal	No	No	No	No	No	1	5	7.5	No
Dhaka	0.2447	13.0049	1	Cross	4.6	700	Normal	No	No	No	No	No	2	8	12.6	No
Dhaka	0.1786	9.49192	1	Cross	3.4	600	Normal	No	No	No	No	No	1	8	9.3	No
Dhaka	3.6584	194.43	0	Cross	3.4	700	Normal	No	No	No	No	No	1	4	11.5	No
Dhaka	0.1603	8.51934	1	Cross	3.1	600	Normal	No	No	No	No	No	1	9	8.3	No
Dhaka	0.1191	6.32972	1	Cross	3.1	600	Normal	No	No	No	No	No	1	7	10.3	No
Dhaka	0.3113	16.5444	1	Cross	2.1	650	Normal	No	No	No	No	No	1	10	9.9	No
Dhaka	0.1758	9.34311	1	Cross	2.11	610	Normal	No	No	No	No	No	1	4	10.4	No
Dhaka	0.0938	4.98512	1	Cross	2.11	600	Normal	No	No	No	No	No	1	8	13.8	No
Dhaka	0.0767	4.07632	1	Cross	2.11	605	Normal	No	No	No	No	No	1	2	12.2	No
Rajshahi	0.8385	47.4399	1	Cross	3.5	200	Normal	No	No	No	No	No	2	2	9	No
Rajshahi	0.5462	30.9024	1	Cross	2.5	310	Normal	Yes	2	No	No	No	1	5	4	No
Rajshahi	0.1977	11.1853	1	Cross	3.5	320	Normal	No	No	No	No	Yes	2	3	16	No
Rajshahi	0.1741	9.85007	1	Cross	2.5	350	Normal	No	No	No	No	No	1	4	10	Yes
Rajshahi	0.249	14.0877	1	Cross	3.5	350	Normal	Yes	2	No	No	No	2	5	19	Yes
Rajshahi	1.2137	68.6676	0	Cross	2.5	360	Normal	Yes	7	Repeat Breeding	No	No	1	10	12	No
Rajshahi	0.7257	41.058	1	Cross	2.5	200	Normal	Yes	6	Repeat Breeding	No	No	1	10	10	No
Rajshahi	1.1094	62.7666	1	Cross	2.5	310	Normal	Yes	3	No	No	No	1	6	13	No
Rajshahi	0.254	14.3706	1	Cross	3.5	320	Normal	No	No	No	No	No	2	3	10	No
Rajshahi	0.137	7.75106	1	Cross	4	500	Normal	No	No	No	No	No	3	2	10	No
Rajshahi	0.2626	14.8571	1	Cross	2.5	320	Normal	Yes	6	No	No	No	1	9	9	Yes
Rajshahi	0.1424	8.05658	1	Cross	3.5	310	Normal	Yes	3	Repeat Breeding	No	No	1	7	14	No
Rajshahi	0.1401	7.92645	1	Cross	2.5	250	Normal	Yes	2	No	No	No	1	4	11	Yes
Rajshahi	0.1081	6.11598	1	Cross	1.5	290	Normal	Yes	7	No	No	No	1	10	8	No
Rajshahi	0.2269	12.8373	1	Cross	2.5	280	Normal	Yes	3	No	No	Yes	1	6	15	No
Rajshahi	0.2549	14.4215	1	Cross	2.5	510	Normal	Yes	No	Repeat Breeding	No	Yes	1	4	13	No
Rajshahi	0.1938	10.9646	1	Cross	2.5	420	Normal	Yes	7	No	No	No	1	11	10	Yes
Rajshahi	0.3368	19.0552	1	Cross	4	420	Thin	Yes	2	Repeat Breeding	No	No	3	5	16	No
Rajshahi	0.3615	20.4526	1	Cross	2.5	350	Normal	Yes	4	No	No	No	1	8	14	No
Rajshahi	0.1303	7.37199	1	Cross	2.5	220	Normal	Yes	6	No	No	No	1	10	12	No
Rajshahi	0.1566	8.85997	1	Cross	3.5	360	Normal	No	No	No	No	No	2	1	7	No
Rajshahi	1.129	63.8755	1	Cross	2.5	510	Normal	Yes	5	No	No	No	1	9	8	Yes
Rajshahi	0.1942	10.9873	1	Cross	2.5	420	Normal	Yes	3	No	No	Yes	1	6	14	Yes
Rajshahi	0.146	8.26026	1	Cross	2.5	350	Normal	Yes	6	Repeat Breeding	No	No	1	10	7	Yes
Rajshahi	1.3719	77.6181	0	Cross	3.5	310	Normal	No	No	No	No	No	2	1	6	No
Rajshahi	0.592	33.4936	1	Cross	2.5	320	Normal	Yes	6	No	No	Yes	1	9	4	Yes
Rajshahi	0.1436	8.12447	1	Cross	4.5	350	Normal	Yes	3	No	No	No	3	7	9	Yes
Rajshahi	0.2101	11.8869	1	Cross	3.5	310	Normal	Yes	6	No	No	No	2	10	19	Yes
Rajshahi	0.2404	13.6011	1	Cross	2.5	320	Normal	No	No	No	No	No	1	2	9	No
Rajshahi	0.1566	8.85997	1	Cross	4.5	480	Normal	Yes	6	No	No	No	3	10	15	Yes
Rajshahi	0.1371	7.75672	1	Cross	2.5	420	Normal	Yes	2	Anestrus	No	No	1	6	7	Yes
Rajshahi	0.2108	11.9265	1	Cross	2.5	390	Normal	Yes	4	No	No	Yes	1	7	8	Yes
Rajshahi	0.1988	11.2475	1	Cross	4.5	350	Normal	No	No	No	No	No	3	3	10	No
Rajshahi	0.3906	22.099	1	Cross	3.5	310	Normal	Yes	4	No	No	Yes	2	9	15	No
Rajshahi	0.1943	10.9929	1	Cross	2.5	320	Normal	No	No	No	No	Yes	1	2	8	Yes
Rajshahi	0.1736	9.82178	1	Cross	3.5	260	Normal	No	No	No	No	No	2	1	2	No
Rajshahi	0.1258	7.1174	1	Cross	4.5	290	Normal	Yes	5	No	No	Yes	3	8	8	No
Rajshahi	0.1454	8.22631	1	Cross	3.5	320	Normal	No	No	No	No	No	2	2	8	Yes
Rajshahi	0.4651	26.314	1	Cross	2.5	250	Normal	Yes	2	No	No	No	1	6	6	No
Rajshahi	0.8198	46.3819	1	Cross	3.75	260	Normal	No	No	No	No	No	3	1	10	No
Rajshahi	0.1323	7.48515	1	Cross	2.6	450	Normal	Yes	4	No	No	No	1	9	8	No
Rajshahi	0.249	14.0877	1	Cross	4.25	500	Normal	No	No	Anestrus	Yes	Yes	3	3	19	No
Rajshahi	0.1576	8.91655	1	Cross	4.5	530	Normal	Yes	5	Repeat Breeding	No	Yes	3	9	23	Yes
Rajshahi	0.6919	39.1457	1	Cross	3	350	Normal	Yes	3	Repeat Breeding	Yes	No	1	7	4	No
Rajshahi	0.1462	8.27157	1	Cross	3.5	310	Normal	No	No	No	No	Yes	2	2	12	No
Rajshahi	0.6317	35.7398	1	Cross	3.5	320	Normal	Yes	5	No	No	No	2	9	14	Yes
Rajshahi	0.4207	23.802	1	Cross	2.5	480	Normal	Yes	4	No	No	No	1	8	6	Yes
Rajshahi	0.2981	16.8656	1	Cross	2.5	420	Normal	Yes	7	No	No	Yes	1	9	8	Yes
Rajshahi	0.1172	6.63084	1	Cross	2.5	390	Normal	Yes	6	No	No	No	1	9	8	Yes
Rajshahi	0.1122	6.34795	1	Cross	3.5	350	Normal	No	No	No	No	Yes	2	2	6	No
Rajshahi	0.3609	20.4187	1	Cross	3.5	310	Normal	Yes	4	No	No	Yes	2	9	16	Yes
Rajshahi	0.4641	26.2574	1	Cross	2.5	350	Normal	Yes	5	No	No	No	1	9	11	No
Rajshahi	1.7312	97.9463	0	Cross	2.5	420	Normal	Yes	5	No	No	No	1	8	10	No
Rajshahi	0.4664	26.3876	1	Cross	3.5	560	Normal	Yes	3	Repeat Breeding	No	No	2	7	11	No
Rajshahi	0.1947	11.0156	1	Cross	3.5	420	Normal	No	No	No	No	No	2	2	12	Yes
Rajshahi	0.1922	10.8741	1	Cross	2.5	380	Normal	Yes	4	No	No	No	1	7	8	Yes
Rajshahi	0.1916	10.8402	1	Cross	2.5	421	Normal	Yes	7	No	No	Yes	1	9	8	Yes
Rajshahi	0.1515	8.57143	1	Cross	2.5	355	Normal	Yes	6	No	No	No	1	8	13	Yes
Rajshahi	0.1015	5.74257	1	Cross	2.5	320	Normal	No	No	No	No	Yes	1	1	8	Yes
Rajshahi	0.3737	21.1429	1	Cross	2.5	360	Normal	Yes	3	No	No	No	1	7	6	No
Rajshahi	0.2404	13.6011	1	Cross	2.5	260	Normal	Yes	4	No	No	No	1	7	4	Yes
Rajshahi	0.6505	36.8034	1	Cross	4	450	Normal	No	No	Repeat Breeding	No	No	3	2	5	Yes
Rajshahi	0.3853	21.7992	1	Cross	3.5	500	Normal	Yes	4	No	No	No	2	9	8	Yes
Rajshahi	0.3033	17.1598	1	Cross	2.5	530	Normal	Yes	5	No	No	No	1	9	13	Yes
Rajshahi	0.5007	28.3282	1	Cross	3.5	350	Normal	Yes	6	No	No	No	2	8	12	Yes
Rajshahi	0.3712	21.0014	1	Cross	2.5	260	Normal	No	No	No	Yes	Yes	1	5	9	Yes
Rajshahi	0.3847	21.7652	1	Cross	2.5	450	Normal	Yes	2	No	No	Yes	1	6	7	Yes
Rajshahi	0.2082	11.7794	1	Cross	2.5	500	Normal	No	No	No	Yes	Yes	1	2	8	Yes
Rajshahi	0.4993	28.2489	1	Cross	3.5	530	Normal	No	No	No	No	No	2	2	8	No
Rajshahi	1.3036	73.7539	0	Cross	2.5	380	Normal	Yes	5	No	No	No	1	8	13	Yes
Rajshahi	0.1315	7.43989	1	Cross	2.5	400	Normal	No	No	No	No	Yes	1	4	13	No
Rajshahi	0.1547	8.75248	1	Cross	4.5	435	Normal	No	No	No	No	Yes	3	1	10	Yes
Rajshahi	0.198	11.2023	1	Cross	3.5	350	Normal	Yes	4	No	No	No	2	7	8	Yes
Rajshahi	0.2593	14.6704	1	Cross	2.5	260	Normal	No	No	No	No	No	1	3	9	No
Rajshahi	1.5762	89.1768	0	Cross	2.5	450	Normal	Yes	2	Repeat Breeding	No	No	1	5	11	Yes
Rajshahi	0.2086	11.802	1	Cross	2.5	500	Normal	Yes	No	No	No	No	1	2	5	No
Rajshahi	0.2237	12.6563	1	Cross	2.5	530	Normal	No	No	Anestrus	No	No	1	3	13	Yes
Rajshahi	0.1179	6.67044	1	Cross	3.5	465	Normal	Yes	6	No	No	No	2	9	15	No
Rajshahi	0.134	7.58133	1	Cross	3.5	420	Normal	No	No	No	No	No	2	3	9	No
Rajshahi	1.2756	72.1697	0	Cross	3.5	300	Normal	Yes	6	No	No	Yes	2	9	11	Yes
Rajshahi	0.4368	24.7129	1	Cross	2.5	350	Normal	No	No	No	No	Yes	1	2	9	Yes
Rajshahi	0.2583	14.6139	1	Cross	4	260	Normal	Yes	3	No	No	No	3	6	2	No
Rajshahi	0.2935	16.6054	1	Cross	2.5	256	Normal	Yes	5	No	No	No	1	8	13	Yes
Rajshahi	0.1091	6.17256	1	Cross	2.9	290	Normal	Yes	6	No	No	No	1	9	6	Yes
Rajshahi	0.9773	55.2928	1	Cross	2.5	260	Normal	Yes	6	No	No	Yes	1	9	11	Yes
Rajshahi	0.6602	37.3522	1	Cross	3.5	320	Normal	Yes	2	No	No	Yes	2	7	16	Yes
Rajshahi	0.1522	8.61103	1	Cross	3.5	430	Normal	Yes	5	No	No	No	2	8	13	No
Rajshahi	0.1127	6.37624	1	Cross	4.5	260	Normal	Yes	2	No	No	No	3	6	2	No
Rajshahi	0.3012	17.041	1	Cross	3.5	358	Normal	No	No	Repeat Breeding	Yes	No	2	3	10	No
Rajshahi	0.2253	12.7468	1	Cross	3.5	175	Normal	No	No	Repeat Breeding	No	No	2	1	9	No
Rajshahi	0.1734	9.81047	1	Cross	2.5	260	Normal	No	No	No	No	No	1	3	7	Yes
Rajshahi	1.9376	109.624	0	Cross	2.5	320	Normal	Yes	6	Anestrus	No	Yes	1	9	11	Yes
Jessore	0.1967	10.5277	1	Cross	9.11	280	Thin	No	3	Repeat Breeding	No	No	3	10	8.9	No
Jessore	0.1336	7.1505	1	Cross	8.7	250	Normal	No	5	No	No	No	3	8	6.5	No
Jessore	0.6935	37.1173	1	Cross	5.5	260	Normal	No	7	Anestrus	No	Yes	1	7	12.2	No
Jessore	0.1849	9.89617	1	Cross	6.1	250	Normal	No	6	No	No	No	2	9	8.4	No
Jessore	1.4018	75.0268	0	Cross	3	250	Normal	No	2	No	No	No	1	9	10.7	No
Jessore	0.1133	6.06401	1	Cross	8.1	260	Normal	No	7	No	No	No	2	8	7.5	Yes
Jessore	0.6963	37.2672	1	Cross	12.3	260	Normal	No	5	Repeat Breeding	No	Yes	7	8	12	No
Jessore	0.4359	23.3301	1	Cross	7.5	250	Normal	No	3	Repeat Breeding	Yes	Yes	2	8	10	No
Jessore	1.5955	85.3939	0	Cross	6.3	250	Normal	No	9	No	No	No	4	10	10.2	No
Jessore	0.11	5.88739	1	Cross	12	250	Normal	No	8	No	No	No	5	8	9	No
Jessore	1.1081	59.3074	1	Cross	7.3	250	Normal	No	3	No	No	Yes	4	8	10	No
Jessore	0.352	18.8396	1	Cross	6.9	260	Normal	No	4	Repeat Breeding	No	Yes	3	8	8.2	No
Jessore	0.1935	10.3565	1	Cross	9.4	260	Normal	No	6	No	No	No	5	8	7.5	No
Jessore	0.1523	8.15136	1	Cross	6.5	280	Thin	No	7	No	No	No	1	9	9.5	No
Jessore	0.5203	27.8474	1	Cross	7	250	Normal	No	6	No	No	No	4	8	8.5	No
Jessore	0.1258	6.73303	1	Cross	10.11	260	Normal	No	4	No	No	No	7	8	8	No
Jessore	0.1667	8.92207	1	Cross	3.3	270	Normal	No	4	No	No	No	1	8	9	No
Jessore	0.1489	7.96939	1	Cross	3.6	250	Normal	No	3	No	No	No	1	8	11	No
Jessore	0.2489	13.3216	1	Cross	7	260	Normal	No	4	No	Yes	No	2	8	10.5	No
Jessore	0.4092	21.9011	1	Cross	14.2	250	Normal	No	1	Repeat Breeding	No	Yes	9	7	8.5	No
Jessore	0.2328	12.4599	1	Cross	6.5	260	Normal	No	9	No	No	No	2	8	11	No
Jessore	0.0943	5.0471	1	Cross	3.2	260	Normal	No	2	No	No	No	1	8	9.5	No
Jessore	0.6568	35.1531	1	Cross	7.3	250	Normal	No	7	No	No	No	3	8	8.5	No
Jessore	0.4307	23.0518	1	Cross	7	270	Normal	No	5	Repeat Breeding	No	No	3	8	8.3	No
Jessore	1.616	86.4911	0	Cross	5	250	Normal	Yes	No	No	No	No	2	9	8	No
Jessore	0.23	12.31	1	Cross	5	240	Normal	Yes	10	Repeat Breeding	No	No	2	8	9	No
Jessore	0.4448	23.8065	1	Cross	7	280	Thin	No	12	No	No	No	2	8	8.3	No
Jessore	0.3765	20.1509	1	Cross	4.9	280	Thin	No	4	No	No	No	2	8	11	No
Jessore	0.326	17.4481	1	Cross	14.5	280	Thin	No	6	No	No	No	8	9	9.5	No
Jessore	0.0938	5.02034	1	Cross	4	250	Normal	Yes	10	Repeat Breeding	No	No	1	8	8.5	No
Jessore	0.1962	10.501	1	Cross	8	250	Normal	No	5	No	Yes	Yes	4	8	9	No
Jessore	0.1847	9.88546	1	Cross	12	250	Normal	No	1	No	No	No	5	8	15	No
Jessore	1.3528	72.4042	0	Cross	2.1	280	Normal	No	3	No	No	No	1	8	8.2	No
Jessore	0.3867	20.6969	1	Cross	6	260	Normal	No	10	Repeat Breeding	No	Yes	2	7	8.5	No
Jessore	0.1698	9.08799	1	Cross	4.8	250	Normal	No	2	No	Yes	Yes	2	8	11	No
Jessore	0.3121	16.7041	1	Cross	11.5	260	Normal	No	5	No	No	No	6	9	8.8	No
Jessore	0.1504	8.04967	1	Cross	4.11	250	Normal	No	4	No	No	No	2	9	9	No
Jessore	0.263	14.0762	1	Cross	10.6	240	Normal	No	2	No	No	No	7	10	6.8	No
Jessore	0.1106	5.9195	1	Cross	6.11	290	Thin	No	4	No	No	No	1	8	9	No
Jessore	0.2601	13.921	1	Cross	4.5	230	Normal	No	11	No	No	No	2	8	9	No
Jessore	0.1806	9.66602	1	Cross	5	240	Thin	No	3	No	No	No	2	10	10.5	Yes
Jessore	0.0911	4.87583	1	Cross	7	250	Thin	No	8	No	Yes	Yes	1	8	8.8	No
Jessore	0.3295	17.6354	1	Cross	6.6	250	Normal	No	4	No	No	No	4	9	9	No
Jessore	0.1314	7.03275	1	Cross	7	270	Normal	No	3	No	Yes	Yes	4	9	11	No
Jessore	0.1379	7.38065	1	Cross	3.3	250	Normal	No	5	No	No	No	1	9	9.5	Yes
Jessore	0.1636	8.75615	1	Cross	6	270	Normal	No	1	No	Yes	Yes	3	8	9	No
Jessore	0.1286	6.88289	1	Cross	6.1	260	Normal	No	6	No	No	No	4	6	11	No
Jessore	0.1156	6.18711	1	Cross	8.9	300	Normal	No	4	No	No	No	7	9	10.7	No
Jessore	0.2	10.7043	1	Cross	9.11	280	Normal	No	7	No	No	No	4	9	13.5	No
Jessore	1.483	79.3727	0	Cross	3	240	Normal	No	1	No	No	No	1	2	12	No
Jessore	0.2173	11.6303	1	Cross	5.3	250	Thin	No	4	No	No	No	1	4	6.5	No
Jessore	0.1836	9.82659	1	Cross	6.9	250	Normal	No	3	No	No	No	2	8	8.5	No
Jessore	0.1489	7.96939	1	Cross	3.2	250	Normal	No	2	No	No	No	1	10	12.8	No
Jessore	0.1523	8.15136	1	Cross	3.2	250	Normal	No	3	No	No	No	1	3	8.5	No
Jessore	1.6194	86.6731	0	Cross	9.5	250	Normal	No	10	No	No	No	4	10	11	No
Jessore	0.2134	11.4215	1	Cross	3.2	250	Normal	No	10	No	Yes	No	1	10	8.8	No
Jessore	0.1596	8.54207	1	Cross	9.5	250	Normal	No	7	No	No	No	5	7	9	No
